# Supplementary material for: Genome-wide identification and integrated analysis of the FAR1/FHY3 gene family and genes expression analysis under methyl jasmonate treatment in Panax ginseng C. A. Mey
Source: BMC Plant Biol. 2024 Jun 14;24:549. doi: 10.1186/s12870-024-05239-6 (PMC11177523; doi:10.1186/s12870-024-05239-6)
Supplement: Supplementary file 1 — Supplementary Material 1. [file 12870_2024_5239_MOESM1_ESM.xlsx]

## Sheet: Sheet1
Table S1. Basic information of the PgFAR1 gene family
Gene	Transcript ID	Length (bp)	DNA sequences (5' - 3')	ORF (bp/aa)		Conserve domain
PgFAR01	comp13633_c0_seq1	335	CAATTTGACACCTGGGAGGAAGGTATGACATTCTACAAAATGTATGCTCATGAAGTCGGGTTCTCGGTTCGCACATGGACAACACACAAAGATGAACATGGCATACTGTGGAAGAGGTTTGTTTGTGCTAGGGAGGGTGGAGGAAGGTGGCCCGGGAAGAGGAAAGGGTAAAGCCTAAGAGAAAATTCAAGTTAACTAGGTGTGGTTGTGAGGCTATGATTGGATTGAAGAGGCAAGATGATGGCAAATATAAGGTCGCCCGGTTTGTTCAATCACACACCCAACAACTTATTTCGCCAAGTAAGAGACATCTCATCAATTCAAATAGAGAAGAG	25-171	48	FAR1 DNA-binding domain; This domain contains a WRKY like fold and is therefore most likely a zinc binding DNA-binding domain.
PgFAR02	comp1827421_c0_seq1	201	GGATGATGAACAGCTTACTGAAGCAAACTTTAATAAGCCGGAGACCAGAACTAATTGCAAAGCGATGGTCCGTTTTAGGGTTGATTCTGAAGGTCAATGGCGAGTTATTCAAATAATTCCTGAACACAATCATGAGCTAGTTCGACCGGAAGAAATACACTTACTGAGATCAGTGAGGACTCTTTCTGTTCCGAAATCTGG	65-199	44	FAR1 DNA-binding domain; This domain contains a WRKY like fold and is therefore most likely a zinc binding DNA-binding domain.
PgFAR03	comp2191802_c0_seq1	307	CTAAAGTAGGGATCGTATTCGACTCAGAGGAAGACGCCTTTCAGTTCTATGTCGCATATGGGCGCCGCTTTGGTTTTGGTATCACAAGGAGATCTAACAACACCTTTGATGGTTTCCGCTATCGCTCTACCTTCATATGCTCTAAAGGAGGGCAATCTAGGCTGAGATCTGGTGTCACAAGGCCTGCAAGAAAGCGAGGCACAAAGACTGGCTGCAAGGCTAAGATCATTGTCAAGGACGCCCATTTTCAGAATCGCTGGGAAGTTATTGTTCTCGAGTTGGAGCATAACCATCCACTGGATCCCGG	293-24	89	FAR1 DNA-binding domain; This domain contains a WRKY like fold and is therefore most likely a zinc binding DNA-binding domain.
PgFAR04	comp22626_c0_seq1	456	GTATTGACATGGTCAAGCACAACAGTAGTCAATGTAAACTTTTCATCAGGACAACAAATAGCATTAATCTTGGCCTTGCACCCATGATATTTTTTTGGTCTCGGTTTAAGAGCATTAGTTGCCTTACTCATTGCCTTGCCTTGATTAACACATGAAAGAGTGAAATATTTTAAATTCCCATCATGTCCAAGTTTAGAGGTTCTCTTTGACACACCAAAACCTGATTGTTTAGCATATTGCGTATAATATGCTCTAACTTCTTCCTCTGAATTAAACATCATCCCAACCTTTGGTTCTAAAACAATTTGATTTGCATCTAAAATCTTGTTGATCTCATGCTTCTTTTCTTTAATCTTTTCAATCTCTAACTTTTGCTCATTTTCTTCCTCATCATGGACA…	440-3	145	FAR1 DNA-binding domain; This domain contains a WRKY like fold and is therefore most likely a zinc binding DNA-binding domain.
PgFAR05	comp318906_c0_seq1	538	GTGGCCCTTGCTTCTGTTTACAAGAATGGCACACAACATACCTGCTCATAAAAGGTTTGTATCAAGTTCTTCAGATTCTGTTGCTAGTTTAGATATTTATGGAAATGAATCAGAGTTTGTAAGTGAAGTTGAAATTAGAAAATTTGAAATGATTCCATACGTTGGTCAGATATTTTCTAAGTTGGAAGAAGTTGAATTTTTTTATAGGTCGTATGTTAAACAAAATGGTTTTGAGATTAGAATTGCAACTAGACATAAACATGCTGGTACTAATGAGGTGTCGTCTAGGTTGTATGTTTGTAAAAAAGCCGGTACACCAACTTCTGTAAAGAGTTTGCCTGATGATGAAGATGGTAGCAAGAAAATAACAAGGCCGCGAGACTCTATAGGACGCACGTT…	26-538	170	FAR1 DNA-binding domain; This domain contains a WRKY like fold and is therefore most likely a zinc binding DNA-binding domain.
PgFAR06	comp34539_c0_seq2	1121	AAGCAAAGAAAATGGTATGCCCATGATTATTAACCCCCAACAATGGTGCAAAAATCATTCCATACCGGTTGGTATTGTATGTAGTATCGAATATCACCACATCACTATAAAAGTTATAAGCCCATCAAGAATTTTCATTGGCCCAAAAACAACAAGTAATACGATTTTCATCATCTAACTCAATTTGAAATATAAAAGAAAAATTCATGATCTCTTCTAATTTAAAATATTCAACCAACATACCACCATCATGCCCCTTCATCTCATTACGTTTATCCCTCTCATAATTATATAAATCTTTTTGCGTACATCATATGTTTTCTAACCCCCCTTGCTTGAACTCCCAAAAAATTATATTGTTGATGCAATGGTATATTTACCATTCCAAGTTGTTGTGTT…	325-53	90	FAR1 DNA-binding domain; This domain contains a WRKY like fold and is therefore most likely a zinc binding DNA-binding domain.
PgFAR07	comp35115_c0_seq1	1360	GGCCGCTACTCCCTCTAGCGGCCAACATAGAAAATTAATTAAATTAAGGGTGGTTTGGGGATTTGACCCAGTCGCTAGAGGGAGTAGCGGCCAGATTGACTAGATCTTAGGACATAGATCTAACATTTTACTCCATTCCCATCCATATTCTAAACAGCTGCAGAAATTTAGCTTCGGAGAGAATTTGCTAGTTCTGAAGGTAGAAGAAATCACTTGTTTGTGCAATCAATTTTTGGCAAATCTTTTTATCAATGGCTTTCATGCATGCTACAAATATATTTTTATCTAGCTCTTCTGAATCTCTTGCTGGTTTAGAATGTAGGAATGAATCTGAGTATGTTAATAATGGTGAAAGTAGTAATACAGAGGTAATGGTTTCTTATATTGGTCAATTATTTT…	565-963	132	FAR1 DNA-binding domain; This domain contains a WRKY like fold and is therefore most likely a zinc binding DNA-binding domain.
PgFAR08	comp35709_c0_seq1	795	GAATAAGTGGTCAAACATAATAATAAAGCACTATGGGAATAAAAAAAAGCTGACATTGATTATATGGAAAAAGTACATTAGTTTTACCTTTTAAATATTGTCTAGGAAGCTGCTATTTTCTCAAGTTATCTTCTTCTCCATGAACCCGAATTTGTTCTCTGATATTATTTTCTCTTTTCACCTCTACTCATAATTTGTTTCATCTGGTTGCCCACTTTCACTTCAGAAAATCAAGTTGAAGTTCTGATCGAGCAAAATTCATCACTATTATTCACAAGTAAGTTTTTCAAAATGTCATATAATACATCTGAATTTGTCAGTGAAGTTGAAAGTAATAAATCTGATATTGTTCTGTACGTTGGTCAATTATTTTGTACGTTGGAAGATGTTGAATATTTT…	292-795	167	FAR1 DNA-binding domain; This domain contains a WRKY like fold and is therefore most likely a zinc binding DNA-binding domain.
PgFAR09	comp41206_c0_seq2	1070	TTTTTTCTTGCCCTTTATTAGTCAAAAAGGAAATCCTTTTTTACTTTGTATCCCGCTCCATGATTTCTCTGCGGTTGGCTGTGCAGTTCTTCTCCCTCTGCAGCTGGTTGGATCTGACTAGTTAGGAATACTGTATGTGGCGCAGATTGGTTCCTAGGGTAGATGCGGGTGATATTTTGGGTGGCGGATTTGATGTTGTGGAGTCTTTGGTTGCTTCCATCCATGAAGGTCGCGGGCGCTCCTCTGATGTGATTTCTTCTGAGCCGATGCGTGTGGAGGCAAATGTTGGCTCATACCACAACGGTGGGAGTGAGGTCGTTGGTGACTCGAACGATATGGCGGCACAGAATACGTCCACTGCATCTATGGGAGACGAGGGAGATGCAGAAGGTGTCGTCG…	135-881	248	FAR1 DNA-binding domain; This domain contains a WRKY like fold and is therefore most likely a zinc binding DNA-binding domain.
PgFAR10-01	comp43391_c0_seq1	2921	CCACCGTTTGAAGTATAACTAAACATCAGACTGGACTCGCCCAGATTGAGCATATCACAAGCATAAATATCTTGATGAGACATGGTAGCACTATTTTTAGTACATGGCCAGCAAGACCAAAGTATTAAGGACTAATATGATCATCACTCAACATGCATTGCTATTTAAAACGATAAGATCTACTATCTTGACGGTACATAACATAAAAGCTCTAGCATTTCCCTCCAGTTCTACTACTTGCTCATCAAGCTTCTTTTCTGGGAGAGACCACACCAAGCAAACACGATTCAGTTGAGCACAGACAAGTACAGATGCATGATCAAGAATAGAGAGTTATATTTATCTTGCATAGAACTTCTCTCAATTGTCAGAAAGGGGAGACTTTGATAAAAGCTTCTT…	2846-453	797	Protein FAR-RED ELONGATED HYPOCOTYL 3; Provisional
PgFAR10-02	comp43391_c0_seq2	3002	CCACCGTTTGAAGTATAACTAAACATCAGACTGGACTCGCCCAGATTGAGCATATCACAAGCATAAATATCTTGATGAGACATGGTAGCACTATTTTTAGTACATGGCCAGCAAGACCAAAGTATTAAGGACTAATATGATCATCACTCAACATGCATTGCTATTTAAAACGATAAGATCTACTATCTTGACGGTACATAACATAAAAGCTCTAGCATTTCCCTCCAGTTCTACTACTTGCTCATCAAGCTTCTTTTCTGGGAGAGACCACACCAAGCAAACACGATTCAGTTGAGCACAGACAAGTACAGATGCATGATCAAGAATAGAGAGTTATATTTATCTTGCATAGAACTTCTCTCAATTGTCAGAAAGGGGAGACTTTGATAAAAGCTTCTT…	2927-453	824	Protein FAR-RED ELONGATED HYPOCOTYL 3; Provisional
PgFAR11	comp455016_c0_seq1	628	TGAGAAAGCCCCCTGCTGATCCCATCGCTTCCGGACTTGCATCTTAATGAAGACATGGCGGACGTAAGTCATGAGTCAATGATGGAGTACTATCATATTGCCAACAAGATGTTTAATAGTGAGGATGAAGGTTATACATTCTATAACAAATATGATCTTGAGAAAGGTTTTAGTGTCCGGAAAAGCTATGTCGAGTGGGATGGATTCAACTGCCATATAATTTTAAGGAAATTTGTGTGTAGTCGTGAAGGGGTTCGTGAAGAGAAGCACATGAAGAGGAAGATGGAAGATAGAAAGAGGAGGCCACGGAGTATAACTCGTGTAGGGTGTAAAGCTAAATTGGTGATTGCAAGACAGGAGGAAACATGTAAGTGGTTTGTCAAGGATTTCATCGATGAA…	55-627	190	FAR1 DNA-binding domain; This domain contains a WRKY like fold and is therefore most likely a zinc binding DNA-binding domain.
PgFAR12-01	comp46847_c0_seq1	1795	ATGATTATATGTATCATAGAGAGACTGTAAAGTTGGGAATAAAAGAAAAAGTCAGAACTTTAATTGTAATGGGGTTGATTCTTTAGGCTTTTGGTTATTAGTTGTTGCTTGTTGACTGTCAAATCTTACTGGTTTTTAGTGGTAATTGCTTCATATATGTTGTATATGCTACATATTTGTTTAATTATTTGGGTTTACATATAATATGTAGATTTTGGCATATTGGTTAATTTTTTGTTGGGTATCGTTGAGGGGAAATGCTTTCATGGCATTGCTGATTTGATTTTGTTGGAGCAGTAGGAACAGTAATTAATAGAATAACTGCAAAATTAAATAACAAGGTAAGATCAAATTGAATTTTATATTCAATGAGGCAAAGAAGTTGTGTTTTTGTTGATC…	1164-1694	176	FAR1 DNA-binding domain; This domain contains a WRKY like fold and is therefore most likely a zinc binding DNA-binding domain.
PgFAR12-02	comp46847_c0_seq2	878	TTCCGTAACCCACAGATCCAACCTCCTCTTCTTTCCATTTCAGAACTTCCGAGTTTTCGACCATTTCTGATCCTTGCCCTTTACTGCCTACTCGGTGATTTTCTTACTCTTCAGCTCGATAGAGAGTTCTGGAGGGGAGTTGATTGGTTATGTAAGTGGCTCAATTCGTGAACCACTTGTGGGCATGGAATTTGAGTCTGAAGATGCTGCCAAGGTATTCTATGATGATTATGCTGGGCGAGTAGGATTTGTTATGCGTGTGATGTCATGCCGTCGATCAGAGGTTGATGGGAGGATCCTTGCTCGTAGACTTGGATGCAATAAGGAGGGTTATTGTGTTACTATACGAGGTAAATTTGGGCCTCTTAGAAAGCCACATCCGAGCACAAGGGAAGGCTG…	185-715	176	FAR1 DNA-binding domain; This domain contains a WRKY like fold and is therefore most likely a zinc binding DNA-binding domain.
PgFAR12-03	comp46847_c0_seq3	816	TTCCGTAACCCACAGATCCAACCTCCTCTTCTTTCCATTTCAGAACTTCCGAGTTTTCGACCATTTCTGATCCTTGCCCTTTACTGCCTACTCGGTGATTTTCTTACTCTTCAGCTCGATAGAGAGTTCTGGAGGGGAGTTGATTGGTTATGTAAGTGGCTCAATTCGTGAACCACTTGTGGGCATGGAATTTGAGTCTGAAGATGCTGCCAAGGTATTCTATGATGATTATGCTGGGCGAGTAGGATTTGTTATGCGTGTGATGTCATGCCGTCGATCAGAGGTTGATGGGAGGATCCTTGCTCGTAGACTTGGATGCAATAAGGAGGGTTATTGTGTTACTATACGAGGTAAATTTGGGCCTCTTAGAAAGCCACATCCGAGCACAAGGGAAGGCTG…	185-715	176	FAR1 DNA-binding domain; This domain contains a WRKY like fold and is therefore most likely a zinc binding DNA-binding domain.
PgFAR12-04	comp46847_c0_seq4	1018	TTCCGTAACCCACAGATCCAACCTCCTCTTCTTTCCATTTCAGAACTTCCGAGTTTTCGACCATTTCTGATCCTTGCCCTTTACTGCCTACTCGGTGATTTTCTTACTCTTCAGCTCGAGTGTAACACTGCTTATAGTTAGTAGTTGTTTGGTAAATTGGCTGGATTTTTCGACCTTCAAGAGATCTAAAATAGTATGCGTATATATATTTTTCTTAAGTAATTTAGTTCAGTTGCTATATAAAGAGCAGCCTTTGATGTGTTTGAGAGATTAAACAACACTTTATTTTTGCTGTGGAATTGGATGAGGGAACTGTTGCAGTAGAGAGTTCTGGAGGGGAGTTGATTGGTTATGTAAGTGGCTCAATTCGTGAACCACTTGTGGGCATGGAATTTGAGT…	387-917	176	FAR1 DNA-binding domain; This domain contains a WRKY like fold and is therefore most likely a zinc binding DNA-binding domain.
PgFAR12-05	comp46847_c0_seq5	1080	TTCCGTAACCCACAGATCCAACCTCCTCTTCTTTCCATTTCAGAACTTCCGAGTTTTCGACCATTTCTGATCCTTGCCCTTTACTGCCTACTCGGTGATTTTCTTACTCTTCAGCTCGAGTGTAACACTGCTTATAGTTAGTAGTTGTTTGGTAAATTGGCTGGATTTTTCGACCTTCAAGAGATCTAAAATAGTATGCGTATATATATTTTTCTTAAGTAATTTAGTTCAGTTGCTATATAAAGAGCAGCCTTTGATGTGTTTGAGAGATTAAACAACACTTTATTTTTGCTGTGGAATTGGATGAGGGAACTGTTGCAGTAGAGAGTTCTGGAGGGGAGTTGATTGGTTATGTAAGTGGCTCAATTCGTGAACCACTTGTGGGCATGGAATTTGAGT…	387-917	176	FAR1 DNA-binding domain; This domain contains a WRKY like fold and is therefore most likely a zinc binding DNA-binding domain.
PgFAR12-06	comp46847_c0_seq6	1857	ATGATTATATGTATCATAGAGAGACTGTAAAGTTGGGAATAAAAGAAAAAGTCAGAACTTTAATTGTAATGGGGTTGATTCTTTAGGCTTTTGGTTATTAGTTGTTGCTTGTTGACTGTCAAATCTTACTGGTTTTTAGTGGTAATTGCTTCATATATGTTGTATATGCTACATATTTGTTTAATTATTTGGGTTTACATATAATATGTAGATTTTGGCATATTGGTTAATTTTTTGTTGGGTATCGTTGAGGGGAAATGCTTTCATGGCATTGCTGATTTGATTTTGTTGGAGCAGTAGGAACAGTAATTAATAGAATAACTGCAAAATTAAATAACAAGGTAAGATCAAATTGAATTTTATATTCAATGAGGCAAAGAAGTTGTGTTTTTGTTGATC…	1164-1694	176	FAR1 DNA-binding domain; This domain contains a WRKY like fold and is therefore most likely a zinc binding DNA-binding domain.
PgFAR13-01	comp48475_c0_seq1	1217	GGCAGGGCCGCGCCGCCGCCGCCCCAGTGAAGCGCTCCGCCTCGCCGCGGCAGTAATCAGCGCCGCCGAGCCCCCGCGGGAACCAGCTCCGCCGAGTCGCCGGGGAACCAGAAGAGCGCCGTCGTGCGCCGGGTAGCAGCGACTTGCCGCCGCGGTCCACGGAGGAGCGCCACCCTGACCACCACGTCCGGTTTCCCAGAATTGAATGTTGTGCAATGGCAGAAATTGGAAAGAGGACACCCAAAGTTGGTATGAGGTTCAGAGATTCGGAAGAGGCTTGGGAGTTTTGGGTAGATTATGGGGGTCACATTGGCTTCGATGTGAGGAAAAGATCCACAATCAAAAGCAGATGTGATGGTGTGATTACTTCACGCTGGTTTGTTTGTTCCAATGAAGGCC…	216-851	211	FAR1 DNA-binding domain; This domain contains a WRKY like fold and is therefore most likely a zinc binding DNA-binding domain.
PgFAR13-02	comp48475_c0_seq2	1978	GGCAGGGCCGCGCCGCCGCCGCCCCAGTGAAGCGCTCCGCCTCGCCGCGGCAGTAATCAGCGCCGCCGAGCCCCCGCGGGAACCAGCTCCGCCGAGTCGCCGGGGAACCAGAAGAGCGCCGTCGTGCGCCGGGTAGCAGCGACTTGCCGCCGCGGTCCACGGAGGAGCGCCACCCTGACCACCACGTCCGGTTTCCCAGAATTGAATGTTGTGCAATGGCAGAAATTGGAAAGAGGACACCCAAAGTTGGTATGAGGTTCAGAGATTCGGAAGAGGCTTGGGAGTTTTGGGTAGATTATGGGGGTCACATTGGCTTCGATGTGAGGAAAAGATCCACAATCAAAAGCAGATGTGATGGTGTGATTACTTCACGCTGGTTTGTTTGTTCCAATGAAGGCC…	216-1580	454	Protein FAR-RED ELONGATED HYPOCOTYL 3; Provisional
PgFAR14	comp500122_c0_seq1	501	ACAGGAGATTAATGCAGATGATCTACCTTTTGTTGTCCTTCTCCTAGAAACAAAAAAGAAGAGAAAGTCTAATGGAGAATATGACTAGCTCTAATGAGGATGCTAACAGGTACCGACAGTTTTGTTAAATTCTCAGGTCATATCACCTTATGATTGTAGTGTAAACATACAAACAAATAATTTATGTGTAATTTTTATAGGAAAAATGTGGTTCCTAGTTGGATGCCTCAGATTGGTATGAAATTCAATTCCACAAAAGAGGCTTGAAACTTTTGGACATGTTATGGAGGTCATATTGGTTTTGATGTAAGGATAAATTATGAAAACAAGAGCAAACTCGATGGAGTAATCACTTCAGCAAGATATGTTTGTTCCAATGAGGGCTACAGAAGAAAAGAC…	294-148	48	FAR1 DNA-binding domain; This domain contains a WRKY like fold and is therefore most likely a zinc binding DNA-binding domain.
PgFAR15-01	comp50902_c0_seq1	1222	GTGATGTCATAAATGTACGTTTGATATAAATTTCAAGTTATTCCCACTTGTAATACATCATTTGTACGGAAAATGCACAACACAAATCCATATTATTTCAATCTAGCTACTCGACTTAACTTCAAAATTAAATATTCAACTGCATGCCTTCCCGACTAGTAAAAACTACTCTGCATATTTTACATACTAGCAACAATTATGATTTAATTGATGCTCGTGAATGAATGATCATGACCTTACACTTGTAACCAGACAGCATGGAGAAGTACATCCAATTCATAAAAAGTGAAAAAGAAGGATGCAAGGTATTAATGAATAACCTAATAATAATTGCTAACATCCTCCTCTTCAATTTCTTTCACATTCTCGACTATGTCTTGAATTCTTTTAGTCAGCTGG…	1094-321	257	FAR1 DNA-binding domain; This domain contains a WRKY like fold and is therefore most likely a zinc binding DNA-binding domain.
PgFAR15-03	comp50902_c0_seq3	1223	GTGATGTCATAAATGTACGTTTGATATAAATTTCAAGTTATTCCCACTTGTAATACATCATTTGTACGGAAAATGCACAACACAAATCCATATTATTTCAATCTAGCTACTCGACTTAACTTCAAAATTAAATATTCAACTGCATGCCTTCCCGACTAGTAAAAACTGTAGGAAGCTTACATTCATATATCAGAGTTGGTTGCTTTATCACATATATTCCTATATATACACTACTCTGCATATTTACATACTTGCCACAATTATATTATGACCTTACACTTGTAACCAGACAGCATGGAGAAGTACATGCAATTCATAAACCTAATAATAATTGCTAACATCCTCCTCTTCAATTTCTTTCACATTCTCGACTATGTCTTGAATTCTTTTAGTCAGCTG…	1095-322	257	FAR1 DNA-binding domain; This domain contains a WRKY like fold and is therefore most likely a zinc binding DNA-binding domain.
PgFAR16-01	comp51157_c0_seq1	1109	CAGCAAACAAAAGTGGTGGAAGTCCTAGGATGGAAGTTTGTAATGTTCTTGAACATGGACGTGCAGATAATGCTATGTCACGACAATCTGAGACGACCTTGCCATTACAACACTCAGAGTCGGCGTTAAACCTTCATGACACAGAGTAAAAAATTTGCCCAACATTTTAAATTTTGAATTATATTATCAATTGAATTATATGTTCTCTTTTTCGTTCCAGTGTTAATGTAGAGGATGACAATACAAAAACTTCGATAGAAGTTCCATATGTTGGATTATCGTTTCCTAGTCAGGACGACGCATACGCGATGTATAATACATATGCAAGGCATAAAGGATTCGGACTTCGTTTGTCGAATCTTGATAAATCTAAAACTTCGGGGGAGACAATAAGTCGAT…	309-623	104	Protein FAR-RED ELONGATED HYPOCOTYL 3; Provisional
PgFAR16-02	comp51157_c0_seq2	913	AGGCTGTCGCCGCCGTACCGACGGTGTTAATGTAGAGGATGACAATACAAAAACTTCGATAGAAGTTCCATATGTTGGATTATCGTTTCCTAGTCAGGACGACGCATACGCGATGTATAATACATATGCAAGGCATAAAGGATTCGGACTTCGTTTGTCGAATCTTGATAAATCTAAAACTTCGGGGGAGACAATAAGTCGATTAATTACTTGTAGTAAAGGTGGAATTACAAAAGATAAAGATCAGACACTTGAAGAGAAACCGAAGAAACGACAAAGACAAGTAAGATTTGATTGTCGTGCAAGAATGTGGATCCATTTAAACCAAAAAACAAAGACATGGCATGTTACTAGTTTTTGTGATGAACATAATCACGAGTTTACTAGCCCTTCATCAGC…	113-427	104	Protein FAR-RED ELONGATED HYPOCOTYL 3; Provisional
PgFAR17	comp51299_c0_seq1	990	TTGGCATCAACCCATAACAAATTTTTAAGACGTTGATCTTCATTCACTTCTATTGCATAAAAGAAATTGGAATTCATACTCTGCATCTGCACAAAAAACTCCAGTAAAATGCTTGCCTCTCCTTCTTCGAGAGCCAAATTCCGGCCTTTATCAAATGGACTTTTGGAGTCATTCTTGAGACCAACCACATTTTTGTACTCAGCAAACTGTCTTGCCATTGCAGCATACATCTTTCTTGTTTGTTCACTGACAGCTTGGGCAGGTAAAAGTTCATGATTGTGCTCTTTCTCAAATCTGTGTATAATCCATTTTCCGTCTGGTCTTCTCTTTACATGCATGCTTGCTTTGCAATCTGTCTTTGCACACGATCGTCTACCGGATGCATTCTCAGGATCTTGT…	836-3	277	Protein FAR-RED ELONGATED HYPOCOTYL 3; Provisional
PgFAR18-01	comp51941_c0_seq1	1418	CCTACAACGATTATCATGCAAACAGAAACACCATTTTAAGAAAACCAAAAGAGGACAAGGAAGTAAATTAATAACGGGAACTAACATAGAGAGAGAGAACTTAAATTGGTTGTTAGTTACCTAATTTATTAAAGAAGACAGTAATTCCAGACATTGGTACCATCAGACAACAAGAAAATGGTATGTACAGTACAAACTAAGAAAACAGTTCAGTTTCTCTATATACTTTCCCTTTCCTTCTTATTTATGGATAATCCTCTATCAGCCTCTTTCATTCTTCCTTTCAATTATTCACCGAGTGTGTGCATAAGTATATGTATATTTATACGTATACGTGTGTGTAGATATATATAAATCGATCCTAGAGGAAAAAACGGCCGTGCAGACTAAATATTGGGC…	1358-780	192	FAR1 DNA-binding domain; This domain contains a WRKY like fold and is therefore most likely a zinc binding DNA-binding domain.
PgFAR18-02	comp51941_c0_seq2	956	GCCAAAAACAAATAATATGAAGCATTAATTTCAAATCCAGTAACAGAAGACAATAATAAGGACAAGAGACCATGCATGGGAAAGCATATTTTAATAACAAAACAAGTATAAAGGTAGTCACTGTACATGTGACTGTTTTATCTACGTTGCAAAAGCTGCTGCCTTTGAGTTTCTAGTTCTTTTAAATTTTTATGAACAACTTGAACTTTAGTCGAGATATGTTCATTATGGCCCTCAACATCTTTCATAAGAGAAAGAAGCTGCTCCCTATATGCTGCACTTAGCCGCTTCTTAACACGCAGCTCCGCAGTAAGCTCCTGAATTCTCTTATCTCTTTCATCATATGTTGGACGTCGTTTGGGCAATGCAACAGATAGGGAATGATTATGGTCCTGCACA…	896-138	252	FAR1 DNA-binding domain; This domain contains a WRKY like fold and is therefore most likely a zinc binding DNA-binding domain.
PgFAR19-01	comp51971_c0_seq1	1542	AAAAGACCAGCCGCTTGTTTCGTCTCCTCTCTTATCCACTTACTTTCCCCACAGCCAAAGCAGTAGCTTCTCCACGGCCGGGAGACATCTCGACGGCGAGCGCCGTGACCTCGATTTGCTAGCATGTCCGAGCAGGAGGGTCCTGGACATCGCTGCAAGCTGGCTCATCCGGCTGGTTGTCTTCCTCGGGGAGCGCGTCATCTCCGTGGTCCTCCGCGCGCGGCGCTCGTCAGCAAACTGCTCACCATCCCTGCGGCCATGGCGTCCCTCGCCCAGCACGGCGCTCGTAGGCGAGCTACGCGCTGTCCCTGAGGCCGCAGCTTCCGTCGCCCGGCGAGGCGCTCGTGGGCGAGCTGCGGGCCCTCCCTCCTCGGCGGTCACCTTCGTGGCCCTGTTTCT…	504-40	154	FAR1 DNA-binding domain; This domain contains a WRKY like fold and is therefore most likely a zinc binding DNA-binding domain.
PgFAR19-02	comp51971_c0_seq2	793	AAAAAGATGAGATAAATGTTGTATAACTTCAGTTTTATAACTGAATTTCTCCTCTCTTTTATCTTCAGCATGGACTCCTATTAGTTGAAATTATTTTATTAGTCCCATCTAAAAATCTATATGACCAGAACAAGTTACAACTAGTCCATACCTTGACGAGAACATGTGAATGTCCGTTGTTGTATTGTACTGGAATTTTTTACTTTATGATGATTGCCTCTTCGGATGCTAAAACCCAAGGAATAAGCATACTTGTTATAGAAGGAATATGCTTCTTCAGATAAAAACTGCATGCCAATCTTTGGCACTCTTTTTTCAATCTGCTCTGTTGCATTGCTAGCTGTAGTTTCTTCGACCCCCTGTTTAAATTAGTGCTCACTTTAGCAATTGGTTCAAATA…	469-738	89	FAR1 DNA-binding domain; This domain contains a WRKY like fold and is therefore most likely a zinc binding DNA-binding domain.
PgFAR19-03	comp51971_c0_seq3	1297	AAAAGACCAGCCGCTTGTTTCGTCTCCTCTCTTATCCACTTACTTTCCCCACAGCCAAAGCAGTAGCTTCTCCACGGCCGGGAGACATCTCGACGGCGAGCGCCGTGACCTCGATTTGCTAGCATGTCCGAGCAGGAGGGTCCTGGACATCGCTGCAAGCTGGCTCATCCGGCTGGTTGTCTTCCTCGGGGAGCGCGTCATCTCCGTGGTCCTCCGCGCGCGGCGCTCGTCAGCAAACTGCTCACCATCCCTGCGGCCATGGCGTCCCTCGCCCAGCACGGCGCTCGTAGGCGAGCTACGCGCTGTCCCTGAGGCCGCAGCTTCCGTCGCCCGGCGAGGCGCTCGTGGGCGAGCTGCGGGCCCTCCCTCCTCGGCGGTCACCTTCGTGGCCCTGTTTCT…	504-40	154	FAR1 DNA-binding domain; This domain contains a WRKY like fold and is therefore most likely a zinc binding DNA-binding domain.
PgFAR19-04	comp51971_c0_seq4	1038	AAAAAGATGAGATAAATGTTGTATAACTTCAGTTTTATAACTGAATTTCTCCTCTCTTTTATCTTCAGCATGGACTCCTATTAGTTGAAATTATTTTATTAGTCCCATCTAAAAATCTATATGACCAGAACAAGTTACAACTAGTCCATACCTTGACGAGAACATGTGAATGTCCGTTGTTGTATTGTACTGGAATTTTTTACTTTATGATGATTGCCTCTTCGGATGCTAAAACCCAAGGAATAAGCATACTTGTTATAGAAGGAATATGCTTCTTCAGATAAAAACTGCATGCCAATCTTTGGCACTCTTTTTTCAATCTGCTCTGTTGCATTGCTAGCTGTAGTTTCTTCGACCCCCTGTTTAAATTAGTGCTCACTTTAGCAATTGGTTCAAATA…	421-200	73	FAR1 DNA-binding domain; This domain contains a WRKY like fold and is therefore most likely a zinc binding DNA-binding domain.
PgFAR20	comp54550_c0_seq1	1240	GTCGGACGATGCTGAGGAAAGGGGGTGTCCCGATCCTTTTTTTCTCAGTCTTCATAAACCTTCAAAATTTTCCCTCACTTTCTTTTCTCTCTCTTTCATTCTTTCATGCCTGTTTATCAGTCTACTAGTTACAGAGAAAATTGACTGAAGCTTCTTGAAAAGGTTTCAAGCTGCTGTTTTTACAATGGAAATTCAAAGTCTGCCGGACGATGCTGGGGAAAAATTAATGCGTCCGCCACAGGCCGGAACATTTCAAGATCGTGAAGACCTAATTACATATGTTCGTGATTTTGGTGCTAGCCAAGGATATGTGGTTACTATTAAAAAGTCTAGAAGGGATAGAAGAGTTATACTTGGTTGTGATAGAGGAGGTGTTTATCGCAATAGGCGTAAAATTGA…	185-1240	351	FAR1 DNA-binding domain; This domain contains a WRKY like fold and is therefore most likely a zinc binding DNA-binding domain.
PgFAR21	comp54753_c0_seq1	1512	GTTTGTGCGAAAGAAAGGTTTAGAGTTGAGAAGGAGAAGCCCGGTGGCCGGGATTTTTCGCGGATTAAAAGGCCCCGGGCTGAGACTAGGGTTGGATGTAAGGCAATGCTGGTGGTTAAGATTCAGGATTCTGGGAAATGGGTTGTTTCGGGGTTTGTCAAGGATCATAATCATGATCTTGTTCCTCCTGATAAGGTTCATTGCCTCAGGTCCCACCGCCACGTGTCTGGTGCAGCGAAATCCTTGATTGATACATTGCAAGGGGCTGGGATTGGACCTAGTGGTATTATGTCAGCATTGATTAAGGAATATGGTGGAATTAAGAATGTTGGGTTTACAGAACGTGATTGTCGAAATTATATGAGAAGTAGTAAGCAGAGGACTCTTGGAGGAGATACT…	106-1512	468	Protein FAR-RED ELONGATED HYPOCOTYL 3; Provisional
PgFAR22	comp560106_c0_seq1	1031	GTCCATCAGCAGAAGCTCCAGGTGAATTCCTCGACAAAGGCATGTATAGCGTCAGAGGTATAGCAGGAATAGCAACTGTAGTTTCTTCAGAATGTCCATGATAGGTTGAATGATTTCCCTGTGTTGCCCGACTCGAAGTGCTATTCTGATATTTCTCAGGACAGTCCTCCTTTCTGTTTTCAGCATGCAAATAAGAACATTCTGATCCATGCCTGCATTGTCTCCCACTTGAGGTGAAAGCACACAATGACGGATGATTGTTATCAGAATTAGCTAAGCCTGAATCAGTTAACAGGTTGGTAGGAATGAACATTAGTTTGGAGGTAGACTCTTGAAACATCGTGAGCTGCGAAGGTGTTGTTTTCTGTTTGGCCACATCTGAACATTGCGAAGCACTCA…	847-2	281	FAR1 DNA-binding domain; This domain contains a WRKY like fold and is therefore most likely a zinc binding DNA-binding domain.
PgFAR23	comp56908_c0_seq1	1017	GCTGCTTTCTTTTCCGATCTGAACATTTGATTTCTTCTGATGCATTACATAAGGATTCATAATGGCGGGCTCTTCTAGCGAAGGATATAGTTCAAACAAAATATATAGGCGTTGGTTAGCTGAAACCTTTGATGACCATGAAACAGCAGAAGAGGAGCTATCTGATAGTCCAAATGGAAATGAATATATTGTCCAAACATCTTCCAAGACTATACCTTTAAGTTTGAAACTTATAGAACCATATGTTGGTATGGAGTTTGAATCAGCAGAGGATGCTAGGGAATTTTATGAGATGTATGGTAGGCGTGAGGGCTTCACCATACGGAATAACCGCACTCGTCGTTCACTTAAAGACAACTCAATAATCGGCCGGGAGTTCGTTTGTTCAAAGGAAGGTTT…	62-805	247	FAR1 DNA-binding domain; This domain contains a WRKY like fold and is therefore most likely a zinc binding DNA-binding domain.
PgFAR24-01	comp56953_c0_seq1	1471	AATATATATATATATACACACAAAGCATTTCGAAGATATTGAAATGGACTAATTACAAATTTACAAGAAAAGGTAATATAGTTGATTGAATTCCATGGGACATTAAACGCCACAAAAATCAAGGTCTTAACAATTCAAGGATGGGCTCGAAAGAATACATTCTCATCACCTACTCTTTCTAATGAAGTGCATGATTTTACTAGATCAGAGGATAGTGTGTTGGATTGAACATCGCATGGTCATACTAAACTGCAAGAAAAGTTGCAAAACAAGAACCAGCGTTTAAAATCGTAACAATCCTCGCCTCATCCAGAATAATTATGCATTCTGCGAGTTGTTTCCCAGCGGAAGAAAGGATCGAAATTTTTCAAAAAAACTATCTCCGACTTTGATGCTCTT…	1240-377	287	FAR1 DNA-binding domain; This domain contains a WRKY like fold and is therefore most likely a zinc binding DNA-binding domain.
PgFAR24-02	comp56953_c0_seq2	1591	AATATATATATATATACACACAAAGCATTTCGAAGATATTGAAATGGACTAATTACAAATTTACAAGAAAAGGTAATATAGTTGATTGAATTCCATGGGACATTAAACGCCACAAAAATCAAGGTCTTAACAATTCAAGGATGGGCTCGAAAGAATACATTCTCATCACCTACTCTTTCTAATGAAGTGCATGATTTTACTAGATCAGAGGATAGTGTGTTGGATTGAACATCGCATGGTCATACTAAACTGCAAGAAAAGTTGCAAAACAAGAACCAGCGTTTAAAATCGTAACAATCCTCGCCTCATCCAGAATAATTATGCATTCTGCGAGTTGTTTCCCAGCGGAAGAAAGGATCGAAATTTTTCAAAAAAACTATCTCCGACTTTGATGCTCTT…	1240-377	287	FAR1 DNA-binding domain; This domain contains a WRKY like fold and is therefore most likely a zinc binding DNA-binding domain.
PgFAR25	comp59384_c0_seq1	2619	AGGGCACTCGATCAGTGGGAGAACTGAAGAAGAAAGAGAAAGATGCATTGATTGAGCAGTGAAGCTCTTTTATGACCCTACTGTCAATTGCCAGATTGTTGCTATCCAGGAATTTGAACAACATTGGCTGTATTTAAATAATTGTATGTATTGAACTCAAGTTGGGTATATATTGAAATAATGGTGTCTGTACCGTCAAAGAATATATGGATAAGGAGGCAGCAATGCCCATGTGGAGATTGGAAATGTTTTGTTACATATGAGGGAGAAGCTGAAGAATCAAATCTAGCATCCCAATTGGTAAAAAATGGGTTGGTCTCATCGGAATCTATGGTTTCTCCTTATGTGGGAATGGTGTTCAAGAGCGATGATGATGCCTTTGAGTATTATGGGAACTTT…	181-2256	691	Protein FAR-RED ELONGATED HYPOCOTYL 3; Provisional
PgFAR26-01	comp59619_c0_seq1	1259	TTTGGAGCTTGTCCACCCATTGCTCTGAGCCATGCCCGCATTTCCCAAACAAAAGTAGATCTACTCTCATCTACAATCAGTGCACAACCAAGCAACAGGAACTGAGAGTGATGGTTTACCCCAATAAAGGGAGCAAATGGCAATTTATACTCATTCTTGATATATGTAGTGTCAAAGAACACTACATCACAAAAGCTTTCATAATCAAGCCTCCCTTTAGCATCTACCCAAAAAACATTTCTCAAACGCTGTTCTGGATTTAAATCTATTGCATAGAAAAAGTTGGGATTTTCTTCTTGCATGCAGACAAAATGTTCAAGCATAACTTGTGCATCTCCCTCCTCTAAAGCCAAATGATGTCCACTAGCATCTATGATGTTACTTTTTTTATTCTCAACT…	1112-3	369	Protein FAR-RED ELONGATED HYPOCOTYL 3; Provisional
PgFAR26-02	comp59619_c0_seq2	1348	TTTGGAGCTTGTCCACCCATTGCTCTGAGCCATGCCCGCATTTCCCAAACAAAAGTAGATCTACTCTCATCTACAATCAGTGCACAACCAAGCAACAGGAACTGAGAGTGATGGTTTACCCCAATAAAGGGAGCAAATGGCAATTTATACTCATTCTTGATATATGTAGTGTCAAAGAACACTACATCACAAAAGCTTTCATAATCAAGCCTCCCTTTAGCATCTACCCAAAAAACATTTCTCAAACGCTGTTCTGGATTTAAATCTATTGCATAGAAAAAGTTGGGATTTTCTTCTTGCATGCAGACAAAATGTTCAAGCATAACTTGTGCATCTCCCTCCTCTAAAGCCAAATGATGTCCACTAGCATCTATGATGTTACTTTTTTTATTCTCAACT…	1157-3	384	Protein FAR-RED ELONGATED HYPOCOTYL 3; Provisional
PgFAR26-03	comp59619_c0_seq3	2164	ATAAAGACCCTTCTTCACCCAATTTTGTGGCAAGTTTACAGAGATCATTGAAGCGATGGACCCTGTACTGAAGCCTCTTAGAGTTTCCATTCGTAATTTGCTTAATATTGGCATCTTTTGTCCACCGCCTCAGTATATAGTGAGATGGGATGTTGGAAACACCAGATATCTGCAGAACTATCAATGCATGCCTACAAAGAAAACCTTTATATTCGAATGAACGACATGAACAACAGATGTTTGATTCTGATTCATTCCAGTTCACAACGAAATTCTGCCTCTCTTCAAAATCGTCAACCAGAAATCTTATTGTAGTCTCTCCCTCACATTCCTTTCGTAGACTACAAGCACCTGTTCCCAATACTTCAATTTGAAATTTCTCGAATATCGCATGTGTGT…	1888-2	628	Protein FAR-RED ELONGATED HYPOCOTYL 3; Provisional
PgFAR27-01	comp59715_c0_seq1	1123	CATCTATGAGATTTTATCAATCTTAGATGCATTGCAAGAGTATTGAATTAAAAGAAGTCTTAAGCTATAAGTTTAGCTACCTGGTTTGGAAGGCTGTTTTTACCATGGATAGTTACAATTGACACTCTGTCATGTGGCAGTGGATGAACACCCGAGTGTGGGAGATGATGGAGAAACAATAGAGGCTTCTAATGGGAAAGAGGTAATTAATGAAGAAAATTTGGAACTAGAACCATATGTCGGCATGCAATTTGAGACCGAAGAGGCTGCCAAAGTATTCTATGATGGATATGCGATGCATTTGGGGTTTATCATGCGAGTTGATGCGTTTCGACGATCAATGCGCGATGGGTCTGTGGTTTGGCGAAGACTTGTGTGCAACAAAGAAGGATTCCGTAA…	245-790	181	FAR1 DNA-binding domain; This domain contains a WRKY like fold and is therefore most likely a zinc binding DNA-binding domain.
PgFAR27-02	comp59715_c0_seq2	1056	GACGATTTTGGTTTTCAATCCTTCACCATCACCACTCTACTCTCTCTAAGAGTCTCTAATAGAAGAAGCGCGAGGTTTATTTACAGTGGAATTCGATCTGAATATCTGATGGATGAACACCCGAGTGTGGGAGATGATGGAGAAACAATAGAGGCTTCTAATGGGAAAGAGGTAATTAATGAAGAAAATTTGGAACTAGAACCATATGTCGGCATGCAATTTGAGACCGAAGAGGCTGCCAAAGTATTCTATGATGGATATGCGATGCATTTGGGGTTTATCATGCGAGTTGATGCGTTTCGACGATCAATGCGCGATGGGTCTGTGGTTTGGCGAAGACTTGTGTGCAACAAAGAAGGATTCCGTAAGTGTAGACCCAGGAGGAGTGAAAATAGGAAG…	109-759	216	FAR1 DNA-binding domain; This domain contains a WRKY like fold and is therefore most likely a zinc binding DNA-binding domain.
PgFAR27-03	comp59715_c0_seq3	1092	GACGATTTTGGTTTTCAATCCTTCACCATCACCACTCTACTCTCTCTAAGAGTCTCTAATAGAAGAAGCGCGAGGTTTATTTACAGTGGAATTCGATCTGAATATCTGATGGATGAACACCCGAGTGTGGGAGATGATGGAGAAACAATAGAGGCTTCTAATGGGAAAGAGGTAATTAATGAAGAAAATTTGGAACTAGAACCATATGTCGGCATGCAATTTGAGACCGAAGAGGCTGCCAAAGTATTCTATGATGGATATGCGATGCATTTGGGGTTTATCATGCGAGTTGATGCGTTTCGACGATCAATGCGCGATGGGTCTGTGGTTTGGCGAAGACTTGTGTGCAACAAAGAAGGATTCCGTAAGTGTAGACCCAGGAGGAGTGAAAATAGGAAG…	109-759	216	FAR1 DNA-binding domain; This domain contains a WRKY like fold and is therefore most likely a zinc binding DNA-binding domain.
PgFAR27-04	comp59715_c0_seq4	1066	CTCCATTTTCGTCAAAACCCCGCCCCGAGTCCTAAAACGCATTTGACGATTTTGGTTTTCAATCCTTAAATGAAGAAGCGCGAGGTTTATTTACAGTGGAATTCGATCTGAATATCTGATGGATGAACACCCGAGTGTGGGAGATGATGGAGAAACAATAGAGGCTTCTAATGGGAAAGAGGTAATTAATGAAGAAAATTTGGAACTAGAACCATATGTCGGCATGCAATTTGAGACCGAAGAGGCTGCCAAAGTATTCTATGATGGATATGCGATGCATTTGGGGTTTATCATGCGAGTTGATGCGTTTCGACGATCAATGCGCGATGGGTCTGTGGTTTGGCGAAGACTTGTGTGCAACAAAGAAGGATTCCGTAAGTGTAGACCCAGGAGGAGTGA…	119-759	216	FAR1 DNA-binding domain; This domain contains a WRKY like fold and is therefore most likely a zinc binding DNA-binding domain.
PgFAR27-05	comp59715_c0_seq5	1444	GTTACATGCTGACTTTGTAATTTTTCAGCTATTCTATAGCATTTGAACACACGAAACTACCGAAGTATTCCCCGCATAATAATTAGTGAGAAGGAATTCAAGAACTGAGCAAGAACGACAGCCTTCAAGTATCCGATGGATCAAATTTTGTGTCTAGGTGGCAGGATAGGATCCAAGTTTTTGTAAGCATTCCGTTATAGATGATTTTTCAAAGTGATTTGTCTTTGGTGTGAAATACGTTGGAGCTCTAAAAGTTACCAGAGCAGCTAATCTCACACCCTTGGAAAAAGTTTAAGCAGGTAAATCTTCTCATAACCTGGAGCATAATGGCAGGCACTTCCAGTGGGCATCATAGTTTTGATAGCGAGCAAGCTTCAGAAGTTGAAACATTTGATGACT…	327-1073	248	FAR1 DNA-binding domain; This domain contains a WRKY like fold and is therefore most likely a zinc binding DNA-binding domain.
PgFAR27-06	comp59715_c0_seq6	1424	GTTACATGCTGACTTTGTAATTTTTCAGCTATTCTATAGCATTTGAACACACGAAACTACCGAAGTATTCCCCGCATAATAATTAGTGAGAAGGAATTCAAGAACTGAGCAAGAACGACAGCCTTCAAGTATCCGATGGATCAAATTTTGTGTCTAGGTGGCAGGATAGGATCCAAGTTTTTGTAAGCATTCCGTTATAGATGATTTTTCAAAGTGATTTGTCTTTGGTGTGAAATACGTTGGAGCTCTAAAAGTTACCAGAGCAGCTAATCTCACACCCTTGGAAAAAGTTTAAGCAGGAGCATAATGGCAGGCACTTCCAGTGGGCATCATAGTTTTGATAGCGAGCAAGCTTCAGAAGTTGAAACATTTGATGACTATGGTGAATGCCATTCCAAT…	307-1053	248	FAR1 DNA-binding domain; This domain contains a WRKY like fold and is therefore most likely a zinc binding DNA-binding domain.
PgFAR27-07	comp59715_c0_seq7	1087	CATCTATGAGATTTTATCAATCTTAGATGCATTGCAAGAGTATTGAATTAAAAGAAGTCTTAAGCTATAAGTTTAGCTACCTGGTTTGGAAGGCTGTTTTTACCATGGATAGTTACAATTGACACTCTGTCATGTGGCAGTGGATGAACACCCGAGTGTGGGAGATGATGGAGAAACAATAGAGGCTTCTAATGGGAAAGAGGTAATTAATGAAGAAAATTTGGAACTAGAACCATATGTCGGCATGCAATTTGAGACCGAAGAGGCTGCCAAAGTATTCTATGATGGATATGCGATGCATTTGGGGTTTATCATGCGAGTTGATGCGTTTCGACGATCAATGCGCGATGGGTCTGTGGTTTGGCGAAGACTTGTGTGCAACAAAGAAGGATTCCGTAA…	245-790	181	FAR1 DNA-binding domain; This domain contains a WRKY like fold and is therefore most likely a zinc binding DNA-binding domain.
PgFAR27-08	comp59715_c0_seq8	1102	CTCCATTTTCGTCAAAACCCCGCCCCGAGTCCTAAAACGCATTTGACGATTTTGGTTTTCAATCCTTAAATGAAGAAGCGCGAGGTTTATTTACAGTGGAATTCGATCTGAATATCTGATGGATGAACACCCGAGTGTGGGAGATGATGGAGAAACAATAGAGGCTTCTAATGGGAAAGAGGTAATTAATGAAGAAAATTTGGAACTAGAACCATATGTCGGCATGCAATTTGAGACCGAAGAGGCTGCCAAAGTATTCTATGATGGATATGCGATGCATTTGGGGTTTATCATGCGAGTTGATGCGTTTCGACGATCAATGCGCGATGGGTCTGTGGTTTGGCGAAGACTTGTGTGCAACAAAGAAGGATTCCGTAAGTGTAGACCCAGGAGGAGTGA…	119-769	216	FAR1 DNA-binding domain; This domain contains a WRKY like fold and is therefore most likely a zinc binding DNA-binding domain.
PgFAR28	comp60883_c0_seq1	2303	AGAAGAAAGAAGAAGAAGAAGAAGAAAGCCATCGCAGCAATCATCGGTGGGTTAAGATGATGAAGATTTGATCTAAATAGTAAATACACATCGTTAAGCAAACCAGTTGTTCAAATCCTTAGCCCCCTCGGATTCGGAGTTGATCTATAATTCGGATGGAAGAAGTGTCTCTTAATGGTGAGCAAGTGACTGCTGGTCAAAGCAGTGAGACTGTGCAAGGAAGAGATGGTGAGAAAACTGAAATAGGTCAAAATGGTGTTCCTGATGGAAGTAAGGAGTTTGTTGCACCTGCTGCAGGCATGGAATTTGAGTCATATGATGATGCTTACAACTATTATAATTGTTATGCAAGGGAGGCAGGGTTTCGTGTTAGAGTGAAAAATTCATGGTTCAAACGAA…	156-2156	666	Protein FAR-RED ELONGATED HYPOCOTYL 3; Provisional
PgFAR29	comp61002_c1_seq1	1586	GTACATTGACTGAAGCCATTCATTACCTTCAAGATTATATTTCACAAAAAGAGTCTCCCAACATGATTCAAACTCCTCAATTGTTTCCGTCAAATTGATGCACTTCTGGAATTCTGTTTCAAAAGTGGGGCTTGAGTGATATACATGGGACAGTTTCTCCTGGGCTTCTCTAAATATGGTCCACTTACAGAAACGGTGACGGGTTCCTGGAAAAATCTGTGCAACAGCTGACCTTATGATCCTATCCTGATCTGTTGTTATACTGATGGGATGATGACCGGACATAGCAGCAAGCCAAGTCTGAAATAGCCAAACAAACGAGGATTCTGACTCATTGAGGAGTAATGCACAGCCAAACAATACAGGTTGTCCGTGATGGTTCATGCCTGTAAATGGGGC…	1311-1	436	Protein FAR-RED ELONGATED HYPOCOTYL 3; Provisional
PgFAR30	comp61041_c0_seq1	2517	AGAACACCGGGTGCCGAGGAAGTAGAGAAGATGTAGAAAAGGGTTCTTCGAGGGTTTTATCATCTGAAAGTCTGCAACTTTTTCTTTCTGGAATGTAGCAGTTAGGCCCCAGCAAAAGGCGTGTTAGACGGTATTATAGTTTCCTGTGGCAATTTTTTCTTGGGAAATGGCAACAAAGCCGTTGAATAATATTTGGATTCGGCGCCAGCAATGCCCTTGTGGAGATTGGAAATGTTTCATTAAGAATGAAGGTGATGACCAGGCCACAAATGGGTCTCAATTGGTAAAGAGTGACACAACATTAGCCTCATCTTCAGAAATAGTTTTCACCCCATATGTTGGTCAGATATTTAAAAGCGATGATGAAGCTTTTGAGTATTATAGCAGCTTTGCTCGAAA…	167-2239	690	Protein FAR-RED ELONGATED HYPOCOTYL 3; Provisional
PgFAR31-03	comp61063_c0_seq3	1117	GGACATTTGAGAAGCCTGATTGGCTGGTTAAGAACCGGTTTCGTATGTGTTCGATACACCCGATTATGAAATAGCCGCTGAGAAAAACCTGTCAATCTCTTGACCTCGATCCCATTATTCTGTAGGTGCGATGCTTGAGAGCTGATAGACTCCCTCTCTATCAGCAACTATAATTCGATAGCCAATCTGTAAGATCAGTGAATCCGAGAGAGAAAACGAGGTGTTCGCTAAATCTCTACTCAGTCTGACGGCTAGGGTTTATTCTCCTGCTCTTCTTGGTTATGATCAATTTGATACAAAAGAAGGAATGGTGTGTATTTTTCGTTGGGGATTTCCTGGAAAAAATATGGTGTAGGTCATGTGTCTTAACTTAGGACCATTATGGAGAGCACATCTAGT…	382-1044	220	FAR1 DNA-binding domain; This domain contains a WRKY like fold and is therefore most likely a zinc binding DNA-binding domain.
PgFAR31-04	comp61063_c0_seq4	1775	GGACATTTGAGAAGCCTGATTGGCTGGTTAAGAACCGGTTTCGTATGTGTTCGATACACCCGATTATGAAATAGCCGCTGAGAAAAACCTGTCAATCTCTTGACCTCGATCCCATTATTCTGTAGGTGCGATGCTTGAGAGCTGATAGACTCCCTCTCTATCAGCAACTATAATTCGATAGCCAATCTGTAAGATCAGTGAATCCGAGAGAGAAAACGAGGTGTTCGCTAAATCTCTACTCAGTCTGACGGCTAGGGTTTATTCTCCTGCTCTTCTTGGTTATGATCAATTTGATACAAAAGAAGGAATGGTGTGTATTTTTCGTTGGGGATTTCCTGGAAAAAATATGGTGTAGGTCATGTGTCTTAACTTAGGACCATTATGGAGAGCACATCTAGT…	382-1146	254	FAR1 DNA-binding domain; This domain contains a WRKY like fold and is therefore most likely a zinc binding DNA-binding domain.
PgFAR32-02	comp61571_c0_seq2	1807	AACTCTTTCAAAGAAGTTTGTTTATGCACATACCCATCGAAAAAAAAGGTGAAGAACTCGCCTGACTGAGAGGTCAACATTCCAGCAGATAAAGTATCTTTAAAGTAAACTGGAGCCCACCTTTCTCGGTCCTCATATAAAGAGTGTAAGAATTCGAGATCCCTAATTCCAAAACGCTTGATCATATCATCCCAAGCTATTTCAAATTCATCAGCTTTCATCGAGTTGTAGACTGTTCTATATAGAACTGCTTGAAATACTACAGACTGCCCCATTTCTCCCAAATTTTCAAGAATGCTTTGAATTACAATTGGCAAACAAAGACGATGATGAGCCCTAGGGAAAACTTCTGCAATTGCACTTTGCAATGTCTTGCACTGGTCTGTAATGATAATTTGT…	1757-3	584	Protein FAR-RED ELONGATED HYPOCOTYL 3; Provisional
PgFAR32-03	comp61571_c0_seq3	1712	ATCTTTAAAGTAAACTGGAGCCCACCTTTCTCGGTCCTCATAAAAAGAGTATAAGAATTCGAGATCCCTAATTCCAAAACGCTTGATCATATCATCCCAAGCTATTTCAAATTCATCAGCTTTCATCGAGTTGTAGACTGTTCTATATAGAACTGCTTGAAATACTACAGACTGCCCCATTTCTCCCAAATTTTCAAGAATGCTTTGAATTACAATTGGCAAACAAAGACGATGATGAGCCCTAGGGAAAACTTCTGCAATTGCACTTTGCAATGTCTTGCACTGGTCTGTAATGATAATTTGTGGAGGACGTCCTGTCATACATGTTAGCCATGCCCTCAATAACCATATATATGTCTCCAGAGTTTCATCAGCAAGCAAACCGCAACCAAGCAAAAC…	1662-1	553	Protein FAR-RED ELONGATED HYPOCOTYL 3; Provisional
PgFAR33-01	comp62159_c0_seq1	3207	AAAGAAAAAGAAAAAGAAAAAGGAAGAAGAAGAAAATAATAAATTGCACAGCCACGTATCAATCTCAATATCCACTACAATTGCATATAAATTCGATCTCCCCAATTGATTGGCATCAAGAACCAGACTTCCCACTTTAGACAATCAAGCAGCATCAAATATAATGAATTCAGCTCAAGCGTCCTCCTTGCGAAATCCCCTCCATCTTCATTAGTCCATCTTTGTTTCTACCTACATCGGAGCACTGTAGAGCAAGATTGAAAAGGATTTAACTAAAAGTATTGTATAGATGATTTACTTTGGAGAACTACATTTTCATATGCAAATAGATCTTTAACAGTTCAGGAACATGATTTAGGAAGAGAGAAACAAAAATGTGTTTGGTGATCTGGGGGATTG…	410-2878	822	Protein FAR-RED ELONGATED HYPOCOTYL 3; Provisional
PgFAR33-02	comp62159_c0_seq2	3041	AAAGAAAAAGAAAAAGAAAAAGGAAGAAGAAGAAAATAATAAATTGCACAGCCACGTATCAATCTCAATATCCACTACAATTGCATATAAATTCGATCTCCCCAATTGATTGGTACTGTATAGATGATTTACTTTGGAGAACTACATTTTCATATGCAAATAGATCTTTAACAGTTCAGGAACATGATTTAGGAAGAGAGAAACAAAAATGTGTTTGGTGATCTGGGGGATTGTGGAGACATCATGCGTAGTGGTGATGAAGTGAGTATAAATATGGTTGATGTTGTAGATGAAGTGTGTAATAGGGATGAAGGGGTTGTTAATTCTCCAAAGAGGGACATTATAGGGCTTGAAGGGGATACTGATTTTGAACCGCATGATGGTATTGAATTTGAATCA…	244-2712	822	Protein FAR-RED ELONGATED HYPOCOTYL 3; Provisional
PgFAR34-01	comp62751_c0_seq1	2622	TTGAATGAAAAAAAATTCATTTCAATGATGCATTTATAAAACTAGCTCGAGTAGAGTGGAAAAAATGTATTTAACCCTACTACACCTAACTGACCAACTCCTTTACACACACATATACATACATATACCCACTCCTACCAACTAGACCTAACTGCCCGAAATGATTATAGTTTAACGGGTCCAAAAAGGAAACCCTAAATCAATTTTTTTGTACATATTTGTTGTTGTCATCAGCTTTTCATCTGGCCATCCTTTTTATGGTCTTGGCATCCCTAGCATCTCTTCATTACCTTCATAGCAATTTGTTGGCGTGTCTTGATTATTTTGGCTGGCTCACGGAATTTGAGTCAACTGCAAGGACTTTCTCCCTGGCTTGTTCTAATAATTTTGTTAGAAGGT…	2323-320	667	Protein FAR-RED ELONGATED HYPOCOTYL 3; Provisional
PgFAR34-02	comp62751_c0_seq2	2615	AAAAAATTGTACTTCAGTAAGTCGAATGAAAAAAATTTCATTTCAATAATGCATTTATAAACCCAACTCGAATAGAGTGGAAAAAGTGTATTTAACCCTACACACATATACATACATATATCCACTCCTACCAACTAGACCTAACTGCCCGAAATGATTATAGTTTAACGGGTCCAAAAAGGAAACCCTAAATCAATTTTTTTGTACATATTTGTTGTTGTCATCAGCTTTTCATCTGGCCATCCTTTTTATGGTCTTGGCATCCCTAGCATCTCTTCATTACCTTCATAGCAATTTGTTGGCGTGTCTTGATTATTTTGGCTGGCTCACGGAATTTGAGTCAACTGCAAGGACTTTCTCCCTGGCTTGTTCTAATAATTTTGTTAGAAGGTTACATTT…	2316-313	667	Protein FAR-RED ELONGATED HYPOCOTYL 3; Provisional
PgFAR35-01	comp63143_c0_seq1	1415	GCTATAACCAAAAAAATTGTCGGCACAGTACGAACAAACCCTAAATTTGACCTCCATCAAATGATTTGTTATTCAACACATGAAATTAGACTATTCTAACGTCTGGCTTCGATTGCATACGTTTTCACCGGTAAAAGAAAGAAGATTCTGTTTCCTTGTGAAACCCAACCCAATACTGAAAACTGAAAAGATAATCCTTTTTTCCCACCCAAGATCTTCCATCAGCGGTTTCACGTCTCTCCAAAATCTGGCGATTAATACGTACGGAAACGGCTTTTCAAACCTAGAACCACGCGTTGGTATGGAATTTGACTCTGAAGATGCTGCTAAGGAGTTCTATGATGAATATGCTAGGCGTGCAGGGTTTGTCATGCGTATTGATCAGTGTCGTCGCTCAGA…	80-835	251	FAR1 DNA-binding domain; This domain contains a WRKY like fold and is therefore most likely a zinc binding DNA-binding domain.
PgFAR35-02	comp63143_c0_seq2	1273	GCTATAACCAAAAAAATTGTCGGCACAGTACGAACAAACCCTAAATTTGACCTCCATCAAATGATTTGTTATTCAACACATGAAATTAGACTATTCTAACGTCTGGCTTCGATTGCATACGTTTTCACCGGTAAAAGAAAGAAGATTCTGTTTCCTTGTGAAACCCAACCCAATACTGAAAACTGAAAAGATAATCCTTTTTTCCCACCCAAGATCTTCCATCAGCGGTTTCACGTCTCTCCAAAATCTGGCGATTAATACGTACGGAAACGGCTTTTCAAACCTATGGAGTTAGATGCTGTTTCTGGGACAGTGCTCATTTCTGCTGAAACTGAACCACTAACATGCGAAGAAAGTGAAATTCAGGAACCACGCGTTGGTATGGAATTTGACTCTGAA…	286-771	161	FAR1 DNA-binding domain; This domain contains a WRKY like fold and is therefore most likely a zinc binding DNA-binding domain.
PgFAR35-03	comp63143_c0_seq3	1193	GCTATAACCAAAAAAATTGTCGGCACAGTACGAACAAACCCTAAATTTGACCTCCATCAAATGATTTGTTATTCAACACATGAAATTAGACTATTCTAACGTCTGGCTTCGATTGCATACGTTTTCACCGGTAAAAGAAAGAAGATTCTGTTTCCTTGTGAAACCCAACCCAATACTGAAAACTGAAAAGATAATCCTTTTTTCCCACCCAAGATCTTCCATCAGCGGTTTCACGTCTCTCCAAAATCTGGCGATTAATACGTACGGAAACGGCTTTTCAAACCTAGAACCACGCGTTGGTATGGAATTTGACTCTGAAGATGCTGCTAAGGAGTTCTATGATGAATATGCTAGGCGTGCAGGGTTTGTCATGCGTATTGATCAGTGTCGTCGCTCAGA…	80-691	203	FAR1 DNA-binding domain; This domain contains a WRKY like fold and is therefore most likely a zinc binding DNA-binding domain.
PgFAR35-04	comp63143_c0_seq4	1459	GCTATAACCAAAAAAATTGTCGGCACAGTACGAACAAACCCTAAATTTGACCTCCATCAAATGATTTGTTATTCAACACATGAAATTAGACTATTCTAACGTCTGGCTTCGATTGCATACGTTTTCACCGGTAAAAGAAAGAAGATTCTGTTTCCTTGTGAAACCCAACCCAATACTGAAAACTGAAAAGATAATCCTTTTTTCCCACCCAAGATCTTCCATCAGCGGTTTCACGTCTCTCCAAAATCTGGCGATTAATACGTACGGAAACGGCTTTTCAAACCTAGAACCACGCGTTGGTATGGAATTTGACTCTGAAGATGCTGCTAAGGAGTTCTATGATGAATATGCTAGGCGTGCAGGGTTTGTCATGCGTATTGATCAGTGTCGTCGCTCAGA…	80-835	756	FAR1 DNA-binding domain; This domain contains a WRKY like fold and is therefore most likely a zinc binding DNA-binding domain.
PgFAR35-06	comp63143_c0_seq6	1317	GCTATAACCAAAAAAATTGTCGGCACAGTACGAACAAACCCTAAATTTGACCTCCATCAAATGATTTGTTATTCAACACATGAAATTAGACTATTCTAACGTCTGGCTTCGATTGCATACGTTTTCACCGGTAAAAGAAAGAAGATTCTGTTTCCTTGTGAAACCCAACCCAATACTGAAAACTGAAAAGATAATCCTTTTTTCCCACCCAAGATCTTCCATCAGCGGTTTCACGTCTCTCCAAAATCTGGCGATTAATACGTACGGAAACGGCTTTTCAAACCTATGGAGTTAGATGCTGTTTCTGGGACAGTGCTCATTTCTGCTGAAACTGAACCACTAACATGCGAAGAAAGTGAAATTCAGGAACCACGCGTTGGTATGGAATTTGACTCTGAA…	286-771	161	FAR1 DNA-binding domain; This domain contains a WRKY like fold and is therefore most likely a zinc binding DNA-binding domain.
PgFAR35-07	comp63143_c0_seq7	1237	GCTATAACCAAAAAAATTGTCGGCACAGTACGAACAAACCCTAAATTTGACCTCCATCAAATGATTTGTTATTCAACACATGAAATTAGACTATTCTAACGTCTGGCTTCGATTGCATACGTTTTCACCGGTAAAAGAAAGAAGATTCTGTTTCCTTGTGAAACCCAACCCAATACTGAAAACTGAAAAGATAATCCTTTTTTCCCACCCAAGATCTTCCATCAGCGGTTTCACGTCTCTCCAAAATCTGGCGATTAATACGTACGGAAACGGCTTTTCAAACCTAGAACCACGCGTTGGTATGGAATTTGACTCTGAAGATGCTGCTAAGGAGTTCTATGATGAATATGCTAGGCGTGCAGGGTTTGTCATGCGTATTGATCAGTGTCGTCGCTCAGA…	80-691	203	FAR1 DNA-binding domain; This domain contains a WRKY like fold and is therefore most likely a zinc binding DNA-binding domain.
PgFAR35-08	comp63143_c0_seq8	1495	GCTATAACCAAAAAAATTGTCGGCACAGTACGAACAAACCCTAAATTTGACCTCCATCAAATGATTTGTTATTCAACACATGAAATTAGACTATTCTAACGTCTGGCTTCGATTGCATACGTTTTCACCGGTAAAAGAAAGAAGATTCTGTTTCCTTGTGAAACCCAACCCAATACTGAAAACTGAAAAGATAATCCTTTTTTCCCACCCAAGATCTTCCATCAGCGGTTTCACGTCTCTCCAAAATCTGGCGATTAATACGTACGGAAACGGCTTTTCAAACCTATGGAGTTAGATGCTGTTTCTGGGACAGTGCTCATTTCTGCTGAAACTGAACCACTAACATGCGAAGAAAGTGAAATTCAGGAACCACGCGTTGGTATGGAATTTGACTCTGAA…	286-915	209	FAR1 DNA-binding domain; This domain contains a WRKY like fold and is therefore most likely a zinc binding DNA-binding domain.
PgFAR35-09	comp63143_c0_seq9	1539	GCTATAACCAAAAAAATTGTCGGCACAGTACGAACAAACCCTAAATTTGACCTCCATCAAATGATTTGTTATTCAACACATGAAATTAGACTATTCTAACGTCTGGCTTCGATTGCATACGTTTTCACCGGTAAAAGAAAGAAGATTCTGTTTCCTTGTGAAACCCAACCCAATACTGAAAACTGAAAAGATAATCCTTTTTTCCCACCCAAGATCTTCCATCAGCGGTTTCACGTCTCTCCAAAATCTGGCGATTAATACGTACGGAAACGGCTTTTCAAACCTATGGAGTTAGATGCTGTTTCTGGGACAGTGCTCATTTCTGCTGAAACTGAACCACTAACATGCGAAGAAAGTGAAATTCAGGAACCACGCGTTGGTATGGAATTTGACTCTGAA…	286-915	209	FAR1 DNA-binding domain; This domain contains a WRKY like fold and is therefore most likely a zinc binding DNA-binding domain.
PgFAR36-02	comp63734_c0_seq2	304	CTTTAAGTTCCAAATGCCTCGAGTGATCAACAGGATTTCCACCATCACTTTGATCAACATCAATGTATCCGTTAGATCCAGTATCCACAGCAGCTGTTCTATACAACTTAATTGTATGTATTTCCTTAACAGGTTCAGACTGCTGTGCTTTTTTGGCAGCAAGAATCATTCTTTTATGCGACTTATAAAATCGTTTGATTTCTGGATTTACTTGATGGTTGTGTTCAAGCTCAACCTCAACAATTCTCCACGTTTTAGAGTCCACAAGCTTAATGACTATCATTGCAGGACAACCAGTTCTTGT	14-304	96	FAR1 DNA-binding domain; This domain contains a WRKY like fold and is therefore most likely a zinc binding DNA-binding domain.
PgFAR36-03	comp63734_c0_seq3	223	CATCCACAGCAGCTGTTCTATATAACTTAATTGTATGTATTTCCTTAACAGGTTCAGACTGCTGTGCTTTTTTGGCAGCAAGAATCATTCTTTTATGCGACTTATAAAATCGTTTGATTTCTGGATTTACTTGATGGTTGTGTTCAAGCTCAACCTCAACAATTCTCCACGTTTTAGAGTCCACAAGCTTAATGACTATCATTGCAGGACAACCAGTTCTTGT	202-2	66	FAR1 DNA-binding domain; This domain contains a WRKY like fold and is therefore most likely a zinc binding DNA-binding domain.
PgFAR37	comp63734_c1_seq1	2325	AAGAAATGCTTCACATATACAGAGCACATACCATGTATGATCTTCTACAAAAAAAATATAGATGATCATGTTTTATTGCATAACAAAATGCTAGCAAACTACAACAGCAATTTTAATCAGTTTACAATGTATGATCTTCTACAAGACGAACCTTATTTAACATCTCATCCAATGCCTGCAATGTTAACTTGTAACGATCATGAGATTTCCTCCCTTTTTCCACAACCTCGACAACACATTTATATAGATGATCATACCTGTGAACTGGATTGTTAATATCAATACCGCTGCAATTTTGTTCAAGAATATAACTGCGGTGAATGTCTTTCCTCCATCTTGAAAGAATGTATTGAGGTGGGATCTCCTCCATGTTATTCTGGTTGAGAATTGTCAGTGCAT…	2128-122	668	Protein FAR-RED ELONGATED HYPOCOTYL 3; Provisional
PgFAR38-07	comp63878_c3_seq7	2912	GAAAGATTTCCATACAAGAAGAAGACTAGAACTTCCATTACAACTTGACAAGGAAACAGAGCCAACATTATAATTTTTCTTCAAGGAAAAAGGAGATTGTTGATACACTTGAAAAACCTGTTTTATTCTATTCGGACCTATGAATCCCAAACTTAATGTCGACCCTTGGCAGGAGTATATTTGAATTTTGAACAATTCGACCAAATGACTATGAATACATAAGAGCACAGACCACTTTTCCTAATCAAATTCTAAATAGGCAGAAAGGAACTTGTCTGGCTGTTGGTACAACAATCTGTACAAGAAGGCTAAAGCTAAGGCCTAACGGGGATGGTGCGCATCCTGGAAATGAGTCGAACCCACATTGTGAAACCGAGATGATGTTACATTATGGAAAAT…	2589-322	755	Protein FAR-RED ELONGATED HYPOCOTYL 3; Provisional
PgFAR38-09	comp63878_c3_seq9	3510	GAAAGATTTCCATACAAGAAGAAGACTAGAACTTCCATTACAACTTGACAAGGAAACAGAGCCAACATTATAATTTTTCTTCAAGGAAAAAGGAGATTGTTGATACACTTGAAAAACCTGTTTTATTCTATTCGGACCTATGAATCCCAAACTTAATGTCGACCCTTGGCAGGAGTATATTTGAATTTTGAACAATTCGACCAAATGACTATGAATACATAAGAGCACAGACCACTTTTCCTAATCAAATTCTAAATAGGCAGAAAGGAACTTGTCTGGCTGTTGGTACAACAATCTGTACAAGAAGGCTAAAGCTAAGGCCTAACGGGGATGGTGCGCATCCTGGAAATGAGTCGAACCCACATTGTGAAACCGAGATGATGTTACATTATGGAAAAT…	3187-1049	712	Protein FAR-RED ELONGATED HYPOCOTYL 3; Provisional
PgFAR38-13	comp63878_c3_seq13	2882	GAAAGATTTCCATACAAGAAGAAGACTAGAACTTCCATTACAACTTGACAAGGAAACAGAGCCAACATTATAATTTTTCTTCAAGGAAAAAGGTGATTACATCAACAAATTTTGTTGATACACTTGAAAAACTTGTTTTATTCTATTCGGACCGATGAATCCCAAACTTAATGTCAGGAGTATATTTGAATTTTGAACAATTCGACCAAATGACTATGAATACATAAGAGCACAGAAAGGTACTTGTCTGGCTGTTGGTACAACAATCTGTACAAGAAGTAAAGCTAAGGCCTAACGGGGATGGTGCGCATCCTGGAAATGAGTCGAACCCACATTGTGAAACCGAGATGATGTTACATTATGGAAAATTGTTGGCACTCCATTATGCAAATGCGACGG…	2559-292	755	Protein FAR-RED ELONGATED HYPOCOTYL 3; Provisional
PgFAR38-16	comp63878_c3_seq16	3480	GAAAGATTTCCATACAAGAAGAAGACTAGAACTTCCATTACAACTTGACAAGGAAACAGAGCCAACATTATAATTTTTCTTCAAGGAAAAAGGTGATTACATCAACAAATTTTGTTGATACACTTGAAAAACTTGTTTTATTCTATTCGGACCGATGAATCCCAAACTTAATGTCAGGAGTATATTTGAATTTTGAACAATTCGACCAAATGACTATGAATACATAAGAGCACAGAAAGGTACTTGTCTGGCTGTTGGTACAACAATCTGTACAAGAAGTAAAGCTAAGGCCTAACGGGGATGGTGCGCATCCTGGAAATGAGTCGAACCCACATTGTGAAACCGAGATGATGTTACATTATGGAAAATTGTTGGCACTCCATTATGCAAATGCGACGG…	3157-1019	712	Protein FAR-RED ELONGATED HYPOCOTYL 3; Provisional
PgFAR39-06	comp63950_c0_seq6	1360	AATCTGTGGAGCTCTAAGTTTTTATAGCAGTGTGCAAGTTCTACCAATGGAATCGAAAATCGATATTAGCTCTATAAATATGGATATTGACTTAGATGATCCGTCTAATAATGAAAGGGATGATGAAGTAGAGGAGAATGGAAAGCAGAATAATCAACTAGTGAAAGAGCCCAAATTACACGTGGTGTTTGACAATGTTGATGAGATTTATGAATACTATAGGAATTATGGTGCGCAACAAGGATTTGGAGTGACTAAAAGCAGTAATAAAAGATTGAACGGAGTGGTTACATATTTGACAGTTGTATGTCACAAATATGGAGAACCAAAGAAGAACTCAAAGATTACTCTAAAACCGCATCCGGTTATTAAAGCAAGTTGTAAGGCTAAGATTTGTGC…	47-964	305	Protein FAR-RED ELONGATED HYPOCOTYL 3; Provisional
PgFAR39-08	comp63950_c0_seq8	1016	AATCTGTGGAGCTCTAAGTTTTTATAGCAGTGTGCAAGTTCTACCAATGGAATCGAAAATCGATATTAGCTCTATAAATATGGATATTGACTTAGATGATCCGTCTAATAATGAAAGGGATGATGAAGTAGAGGAGAATGGAAAGCAGAATAATCAACTAGTGAAAGAGCCCAAATTACACGTGGTGTTTGACAATGTTGATGAGATTTATGAATACTATAGGAATTATGGTGCGCAACAAGGATTTGGAGTGACTAAAAGCAGTAATAAAAGATTGAACGGAGTGGTTACATATTTGACAGTTGTATGTCACAAATATGGAGAACCAAAGAAGAACTCAAAGATTACTCTAAAACCGCATCCGGTTATTAAAGCAAGTTGTAAGGCTAAGATTTGTGC…	47-865	272	Protein FAR-RED ELONGATED HYPOCOTYL 3; Provisional
PgFAR40	comp64352_c1_seq3	2358	CTCAAATATTTCTTTTCTTTTTTTCAGATCTTCTTATCTTTGTTTGATCTCGTTGCTCACTTTCATTCTCAAGTTCAACTTGGAGTTCTGATCTAAAGATTCTTCTTTTTTATTCGCAAGTAAGTTTTTCAAAATGGCATATGAAATCCATAGAAAAGTATTTTTCTCTAGTTCTCCAAATTCTGTTGCTAGTTTAGATTGTGAAGATACATCTGAGTTTATAAGGAAAATTGAAAGTAGTAAATCTGAAATGGTTCCATATGTTGGTCAATTATTCTCTAAGTTGGAAGAATTTGAAAACTTTTATAGATCATATGCTCAAAAAAAGGATTTGAGATTAGAATTGAAACTAGTCATAAATATGCTCATACGAATGATGTGTGCTCTAGGTTGTATGTA…	1118-2356	412	Protein FAR-RED ELONGATED HYPOCOTYL 3; Provisional
PgFAR41	comp65300_c0_seq1	3044	GGGCAACATAATCAAAAGAGAAAGCAGAATGGAATTTCACATTGCATTGATCCATGATAGATGTGAAAACAGGGACTATAGAAAATCTAGCTTTACAACTCAATAGACTAATTAGTTGATGTTCTTTGTCAATTCAGCAGCAAAATTATACAATACAATTATGCAATTTTGGAGAGATTATTTACCAGCTAGCCTCAATGAACCTGCAGTCTTTCAGAAAACTTGAACCAATCTTCTCTCTATCACTTCAAACCCTAGCATCTTTTGTCCATCTCTTCAATATGTACCGAGTGGGAACCACCTTTATATTCCTGTAATCAAGCACCTTAAGTGCATGACTACACAAAATTCCAACAAACTGAAATTTCATACATTTACATACAACTGAATCTTCTGACA…	2753-618	711	Protein FAR-RED ELONGATED HYPOCOTYL 3; Provisional
PgFAR42-08	comp65494_c0_seq8	1472	AAATAATCAAAATATATACCCCTTCTTTATCCAATTAAACTTCATAACGATAAACACTGCGCCTGTAGGAAAAGTAGCAGCATAACCAGACCAATAATTGAGGTCGACCATGTAAGGAAAACTAGAAATTGGGAATGTCCCCCGGTGTCTCACAAATACTGTTGGTGTTAAAAGACTTGGAGTTATTTGTTGGTGAATTTCTTAAGCAACTGTGACTTTGAATGGAATTGTTAATCACAGTTATGACGAGTGAAGGAATGTGAGTCCCGCATGCTATGGCAGAAGAAAATGATCCTTCTTGGAAGCCATCGTATAACCCTCAAAATGAGTAAACACGCTGCAGCCAAAATTAAAGTCGCATACTTCAGCATAGACAATGTGTATATGGATAGTTCAACA…	271-1002	243	FAR1 DNA-binding domain; This domain contains a WRKY like fold and is therefore most likely a zinc binding DNA-binding domain.
PgFAR42-15	comp65494_c0_seq15	2179	GTAAATATTTAATTCAAAGATAACATATTTAATATACATTATCTATTGATATGTGGAGTTTGCTCTATTTCGTTAGGCTCCTTGTGTTTGTTGGTTGTTGCTTCAAATAAGATTATGTTTTGCCTTCTGGATTTGCTATGTTGTCCGTTGGGTTTTTTTTCTTGCCTTGTTGATCTATTCTAAGTTGTTTACTGGCTATAAGTTGTTTGTGGATCTGTGTTCCCATTTGTTTGCTTAGTCTTCTTTTGCTTTGTTGTTGCTCATGTTCTTGTTGCTTGGTGTGTTACTACATATTTTGCTGCTATTTTTTCTGCCTTTGTTTTGTTTGTTTTGTGCTTGGCTTTGCTTTCGCTGCTGTTCCTATGGGCTGTTTTGAGGTTATGATGATGTTTTGTTGGA…	801-1709	302	FAR1 DNA-binding domain; This domain contains a WRKY like fold and is therefore most likely a zinc binding DNA-binding domain.
PgFAR42-20	comp65494_c0_seq20	1124	GGAGTGTAAATATCTATCCCAGTCAGGAAAAAGGCAGAAAATTAAGTACTTGAATGAAATTATTAGTAATTATGTACTTTAATGTGGGAGAGTGATAGTTGTTAAAATATTGGATGCCAAACATGAGGAAATTAAGTACCGTTGGCTGGGAACCTCGACATTAAAGCTACTGTTTCAAGAACATACCTAAAAGATGAGGACTGGGTTTTTAGTTCTTTTTTCTTTGAACTGAGCCAGGCTGACGTTTCTAATTTTAATCTACTGCCCCTATCAATAACACAGATGTCCCCCGGTGTCTCACAAATACTGTTGGTGTTAAAAGACTTGGAGTTATTTGTTGGTGAATTTCTTAAGCAACTGTGACTTTGAATGGAATTGTTAATCACAGTTATGACGAGT…	419-1123	234	FAR1 DNA-binding domain; This domain contains a WRKY like fold and is therefore most likely a zinc binding DNA-binding domain.
PgFAR42-24	comp65494_c0_seq24	1972	ACTTCGAATTCTTGGACGACGGGAACGACATAAATACATTGTTCGTGTCGGGCCTGCCGGACGACGTTAAAGCTCGAGAGATTCACAACCTCTTCCGACGCCGACCCGGCTTCGACTCTTGCCAGCTCAAGTTCACCGGTTGTGGTAATCAGGTTCTCAATGCTGCTGCCTACTTAGTTTCCCTTCATCTGCTATTGTTAATGCTGGTGTTTCGCTGTTGTTGGTCTATGTTTTGTACTGGTGTTTTATTGCTGGGATATTGTTGCCTCTGCTGCTGCAGTTTTCTGGGTTTCTGCCTGCTGGCGCTCATTGGTTTTGTCTACACTTTTGGGGCTTATTTTTGCTTGGGTGTTGGTTTATTGGTTGTGGTTGTTGGCTGGTGCAGTGGTTTGCTGCGGA…	510-1247	245	FAR1 DNA-binding domain; This domain contains a WRKY like fold and is therefore most likely a zinc binding DNA-binding domain.
PgFAR42-27	comp65494_c0_seq27	815	AAATAATCAAAATATATACCCCTTCTTTATCCAATTAAACTTCATAACGATAAACACTGCGCCTGTAGGAAAAGTAGCAGCATAACCAGACCAATAATTGAGGTCGACCATGTAAGGAAAACTAGAAATTGGGATGTATATGGATAGTTCAACAGAGGACAAATTTGTAACCACTGAAAGTTTGGTCGGAGAGGAATCAGGTTCACATGAAGTGGATACAAATCAAGAGCCATTTGAGGGTATGTGTTTTGAATCAGATGGAGCTGCCAAAGAATTTTATGATGACTATGCCAGACGACTAGGATTTATGATACGAATGGTATCATCCCGCAAGTCGGAGCGCGATGGATCAATTATTTCCCGTCGGCTTGCATGCAACAAAGAGGGTTATAATGTCAA…	134-586	150	FAR1 DNA-binding domain; This domain contains a WRKY like fold and is therefore most likely a zinc binding DNA-binding domain.
PgFAR42-30	comp65494_c0_seq30	1343	ATGTAGCCCACAAAAATGGCATGTTCTCAATGCTGCTGCCTACTTGGTTTCCCTGCATCTTCTATTGCTAATGCTGGTGTTTCGCTGTTGTTGGTCTGTTTTGTACTGGTGTTTTATTGCTGGGATATTGTTGCCTCTGCTGCTGCAGTTTTCTAGTTTCTGCCTGCTGGCGCTCATTGGTTTTGTCTACACTTTTGGGGCTTATTTTTGCTTGGGTGTTGGTTTATTGGTTGTGGTTGTTGGCTGGTGCAGTGGTTTGCTGCGGAGCTGTTTCTATTGTTTGGCGGTTGTGGCCTCTTAAGTTCCATGGCTTGGCATGGTTTGACTGTTGTAATTTTACAGTTTAGTTTTGTTGCTGCTTGCTTTGTTATTGTTGATGTTGCCGTTCTGGCGAGTGGT…	377-1114	245	FAR1 DNA-binding domain; This domain contains a WRKY like fold and is therefore most likely a zinc binding DNA-binding domain.
PgFAR42-33	comp65494_c0_seq33	2108	CGGACTTCTACCCCTAGTCCTCTTACCCCAACTCAACCCAACCCAACTCCTATCTGTATACTCGGCCTCGCCGCGATGTCATTAATAAGTCATCCGCCGTATGATCCATATAGTTACGCCAACGCTGCACCGGAGAACTACGGATTCTCGGACGACGGGAACGGCATAAACACACTGTTCGTGTCGGGCCTGCCGGACGACGTTAAAGCTCGAGAGATTCACAACCTCTTCCGACGCCGACCCGGCTTCGACTCTTGCCAGCTCAAGTTCACCGGTTGTGGTAATCAGGTTCTCAATGCTGCTGCCTACTTAGTTTCCCTTCATCTGCTATTGTTAATGCTGGTGTTTCGCTGTTGTTGGTCTATGTTTTGTACTGGTGTTTTATTGCTGGGATATTGT…	646-1383	245	FAR1 DNA-binding domain; This domain contains a WRKY like fold and is therefore most likely a zinc binding DNA-binding domain.
PgFAR42-38	comp65494_c0_seq38	2263	GTAAATATTTAATTCAAAGATAACATATTTAATATACATTATCTATTGATATGTGGAGTTTGCTCTATTTCGTTAGGCTCCTTGTGTTTGTTGGTTGTTGCTTCAAATAAGATTATGTTTTGCCTTCTGGATTTGCTATGTTGTCCGTTGGGTTTTTTTTCTTGCCTTGTTGATCTATTCTAAGTTGTTTACTGGCTATAAGTTGTTTGTGGATCTGTGTTCCCATTTGTTTGCTTAGTCTTCTTTTGCTTTGTTGTTGCTCATGTTCTTGTTGCTTGGTGTGTTACTACATATTTTGCTGCTATTTTTTCTGCCTTTGTTTTGTTTGTTTTGTGCTTGGCTTTGCTTTCGCTGCTGTTCCTATGGGCTGTTTTGAGGTTATGATGATGTTTTGTTGGA…	801-1538	245	FAR1 DNA-binding domain; This domain contains a WRKY like fold and is therefore most likely a zinc binding DNA-binding domain.
PgFAR42-40	comp65494_c0_seq40	2124	CGACTTCTACCCCTAGTCCTCTTATCCCTACTCTACTCAACCCAACCCAACTGAAGTGAAAATTCCTATCGGTATACTCGGCCGCGCCGTGATGTCATTAATAAGTCATCCGCCGTATGATCCATATAGTTACGCCAACGCTGCACCGGAGAACTACGGATTCTCGGACGACGGGAACGGCATAAACACACTGTTCGTGTCGGGCCTGCCGGACGACGTTAAAGCTCGAGAGATTCACAACCTCTTCCGACGCCGACCCGGCTTCGACTCTTGCCAGCTCAAGTTCACCGGTTGTGGTAATCAGGTTCTCAATGCTGCTGCCTACTTAGTTTCCCTTCATCTGCTATTGTTAATGCTGGTGTTTCGCTGTTGTTGGTCTATGTTTTGTACTGGTGTTTT…	662-1399	245	FAR1 DNA-binding domain; This domain contains a WRKY like fold and is therefore most likely a zinc binding DNA-binding domain.
PgFAR42-42	comp65494_c0_seq42	1888	ACTTCGAATTCTTGGACGACGGGAACGACATAAATACATTGTTCGTGTCGGGCCTGCCGGACGACGTTAAAGCTCGAGAGATTCACAACCTCTTCCGACGCCGACCCGGCTTCGACTCTTGCCAGCTCAAGTTCACCGGTTGTGGTAATCAGGTTCTCAATGCTGCTGCCTACTTAGTTTCCCTTCATCTGCTATTGTTAATGCTGGTGTTTCGCTGTTGTTGGTCTATGTTTTGTACTGGTGTTTTATTGCTGGGATATTGTTGCCTCTGCTGCTGCAGTTTTCTGGGTTTCTGCCTGCTGGCGCTCATTGGTTTTGTCTACACTTTTGGGGCTTATTTTTGCTTGGGTGTTGGTTTATTGGTTGTGGTTGTTGGCTGGTGCAGTGGTTTGCTGCGGA…	510-1418	302	FAR1 DNA-binding domain; This domain contains a WRKY like fold and is therefore most likely a zinc binding DNA-binding domain.
PgFAR42-45	comp65494_c0_seq45	1755	ATGTAGCCCACAAAAATGGCATGTTCTCAATGCTGCTGCCTACTTGGTTTCCCTGCATCTTCTATTGCTAATGCTGGTGTTTCGCTGTTGTTGGTCTGTTTTGTACTGGTGTTTTATTGCTGGGATATTGTTGCCTCTGCTGCTGCAGTTTTCTAGTTTCTGCCTGCTGGCGCTCATTGGTTTTGTCTACACTTTTGGGGCTTATTTTTGCTTGGGTGTTGGTTTATTGGTTGTGGTTGTTGGCTGGTGCAGTGGTTTGCTGCGGAGCTGTTTCTATTGTTTGGCGGTTGTGGCCTCTTAAGTTCCATGGCTTGGCATGGTTTGACTGTTGTAATTTTACAGTTTAGTTTTGTTGCTGCTTGCTTTGTTATTGTTGATGTTGCCGTTCTGGCGAGTGGT…	377-1285	302	FAR1 DNA-binding domain; This domain contains a WRKY like fold and is therefore most likely a zinc binding DNA-binding domain.
PgFAR42-46	comp65494_c0_seq46	1227	AAATAATCAAAATATATACCCCTTCTTTATCCAATTAAACTTCATAACGATAAACACTGCGCCTGTAGGAAAAGTAGCAGCATAACCAGACCAATAATTGAGGTCGACCATGTAAGGAAAACTAGAAATTGGGATGTATATGGATAGTTCAACAGAGGACAAATTTGTAACCACTGAAAGTTTGGTCGGAGAGGAATCAGGTTCACATGAAGTGGATACAAATCAAGAGCCATTTGAGGGTATGTGTTTTGAATCAGATGGAGCTGCCAAAGAATTTTATGATGACTATGCCAGACGACTAGGATTTATGATACGAATGGTATCATCCCGCAAGTCGGAGCGCGATGGATCAATTATTTCCCGTCGGCTTGCATGCAACAAAGAGGGTTATAATGTCAA…	134-757	207	FAR1 DNA-binding domain; This domain contains a WRKY like fold and is therefore most likely a zinc binding DNA-binding domain.
PgFAR42-47	comp65494_c0_seq47	2024	CGGACTTCTACCCCTAGTCCTCTTACCCCAACTCAACCCAACCCAACTCCTATCTGTATACTCGGCCTCGCCGCGATGTCATTAATAAGTCATCCGCCGTATGATCCATATAGTTACGCCAACGCTGCACCGGAGAACTACGGATTCTCGGACGACGGGAACGGCATAAACACACTGTTCGTGTCGGGCCTGCCGGACGACGTTAAAGCTCGAGAGATTCACAACCTCTTCCGACGCCGACCCGGCTTCGACTCTTGCCAGCTCAAGTTCACCGGTTGTGGTAATCAGGTTCTCAATGCTGCTGCCTACTTAGTTTCCCTTCATCTGCTATTGTTAATGCTGGTGTTTCGCTGTTGTTGGTCTATGTTTTGTACTGGTGTTTTATTGCTGGGATATTGT…	646-1554	302	FAR1 DNA-binding domain; This domain contains a WRKY like fold and is therefore most likely a zinc binding DNA-binding domain.
PgFAR42-48	comp65494_c0_seq48	1208	GGAGTGTAAATATCTATCCCAGTCAGGAAAAAGGCAGAAAATTAAGTACTTGAATGAAATTATTAGTAATTATGTACTTTAATGTGGGAGAGTGATAGTTGTTAAAATATTGGATGCCAAACATGAGGAAATTAAGTACCGTTGGCTGGGAACCTCGACATTAAAGCTACTGTTTCAAGAACATACCTAAAAGATGAGGACTGGGTTTTTAGTTCTTTTTTCTTTGAACTGAGCCAGGCTGACGTTTCTAATTTTAATCTACTGCCCCTATCAATAACACAGATGTCCCCCGGTGTCTCACAAATACTGTTGGTGTTAAAAGACTTGGAGTTATTTGTTGGTGAATTTCTTAAGCAACTGTGACTTTGAATGGAATTGTTAATCACAGTTATGACGAGT…	419-979	186	FAR1 DNA-binding domain; This domain contains a WRKY like fold and is therefore most likely a zinc binding DNA-binding domain.
PgFAR42-51	comp65494_c0_seq51	2040	CGACTTCTACCCCTAGTCCTCTTATCCCTACTCTACTCAACCCAACCCAACTGAAGTGAAAATTCCTATCGGTATACTCGGCCGCGCCGTGATGTCATTAATAAGTCATCCGCCGTATGATCCATATAGTTACGCCAACGCTGCACCGGAGAACTACGGATTCTCGGACGACGGGAACGGCATAAACACACTGTTCGTGTCGGGCCTGCCGGACGACGTTAAAGCTCGAGAGATTCACAACCTCTTCCGACGCCGACCCGGCTTCGACTCTTGCCAGCTCAAGTTCACCGGTTGTGGTAATCAGGTTCTCAATGCTGCTGCCTACTTAGTTTCCCTTCATCTGCTATTGTTAATGCTGGTGTTTCGCTGTTGTTGGTCTATGTTTTGTACTGGTGTTTT…	662-1570	302	FAR1 DNA-binding domain; This domain contains a WRKY like fold and is therefore most likely a zinc binding DNA-binding domain.
PgFAR42-55	comp65494_c0_seq55	1060	AAATAATCAAAATATATACCCCTTCTTTATCCAATTAAACTTCATAACGATAAACACTGCGCCTGTAGGAAAAGTAGCAGCATAACCAGACCAATAATTGAGGTCGACCATGTAAGGAAAACTAGAAATTGGGAATGTCCCCCGGTGTCTCACAAATACTGTTGGTGTTAAAAGACTTGGAGTTATTTGTTGGTGAATTTCTTAAGCAACTGTGACTTTGAATGGAATTGTTAATCACAGTTATGACGAGTGAAGGAATGTGAGTCCCGCATGCTATGGCAGAAGAAAATGATCCTTCTTGGAAGCCATCGTATAACCCTCAAAATGAGTAAACACGCTGCAGCCAAAATTAAAGTCGCATACTTCAGCATAGACAATGTGTATATGGATAGTTCAACA…	271-831	186	FAR1 DNA-binding domain; This domain contains a WRKY like fold and is therefore most likely a zinc binding DNA-binding domain.
PgFAR42-57	comp65494_c0_seq57	699	ATTTCTTGACAGCCGTGGAGATGGCCGTTATTTAATTTCAAATAGTAAAGATCAGACCATCAAACTTTGGGACATCCGGAGAATGTCTTCTAGTGGTAATTGTGTATATGGATAGTTCAATAAAGGAAAAATTTGTAACCACTGAAAGTTTGGTCGGAGAGGAATCAGGTTCACATGAAGTGGATACAAATCAAGAGCCATTTGAGGGTATGTGTTTTGAATCAGATGGAGCTGCCAAAGAATTTTATGATGACTATGCCAGACGACTAGGATTTATGATACGAATGGTATCATCCCGCAAGTCGGAGCGCGATGGATCAATTATTTCCCGTCGGCTTGCATGCAACAAAGAGGGTTATAATGTCAATAGTCAAAAAACAGGGCATGTTCAAATTCGAA…	108-698	196	FAR1 DNA-binding domain; This domain contains a WRKY like fold and is therefore most likely a zinc binding DNA-binding domain.
PgFAR42-65	comp65494_c0_seq65	783	ATTTCTTGACAGCCGTGGAGATGGCCGTTATTTAATTTCAAATAGTAAAGATCAGACCATCAAACTTTGGGACATCCGGAGAATGTCTTCTAGTGGTAATTGTGTATATGGATAGTTCAATAAAGGAAAAATTTGTAACCACTGAAAGTTTGGTCGGAGAGGAATCAGGTTCACATGAAGTGGATACAAATCAAGAGCCATTTGAGGGTATGTGTTTTGAATCAGATGGAGCTGCCAAAGAATTTTATGATGACTATGCCAGACGACTAGGATTTATGATACGAATGGTATCATCCCGCAAGTCGGAGCGCGATGGATCAATTATTTCCCGTCGGCTTGCATGCAACAAAGAGGGTTATAATGTCAATAGTCAAAAAACAGGGCATGTTCAAATTCGAA…	108-554	148	FAR1 DNA-binding domain; This domain contains a WRKY like fold and is therefore most likely a zinc binding DNA-binding domain.
PgFAR43	comp65614_c0_seq1	3056	AAAGAATAGACAGGAAGGTGGACAACTATAGTTATGTCATAAATCTGGAACAAGCAGCTCATTGCAAATAACTTGGGCAGATTGATAATAACAGAAAAACTAAAGAAAACAGACAGCACAAATTCACAATATTAGTAGTTTAACCTTACCAACAAGTACCTAGTTAGGCTGCAAACCATAGAATGGGTTTAGCCCACATTATCTATTTTCAAAATCTTAAAAGGTTTATATACAAATGCATCAAGCAAATTTACCTAGTTCCAAAAAAGACATGGAAATTCCATTCATTTTTGTTCTTTTCCATATTAGTGAATTGGCATTGTCAGTTAGGTCATGATATTACAAGTTGAGCCACAAAGAAATAAACATATCTATGTTAACCAAGTCCAGAAATCCTGA…	2843-567	758	Protein FAR-RED ELONGATED HYPOCOTYL 3; Provisional
PgFAR44-01	comp66100_c0_seq1	3630	AAAACACATCGAATTTCTGTCCCTTGGATAAAATTGAGTTGAACGAACCAGATATTGAGTAAGCTCAATGTTGCCTACCCAGATTAGTCGCAACTTGTTAAAACCCGGACGGACGGATCGTCTTCCTTCGGCAAAGCAGTCGAGGTACACCATACTATGCTATGTACTTCAACTTCAACCCAATAGATTCAGAATTGCAGCAGATATTATTTCTCCTCATTGATTTCGCCCCCTAAATGAAGTTCGTGCACTCAAAATTGAGCTCCTTGATGGAATCCAGCTACAGTGAAGCCTGCAATTCGCGATTTCTTTGGAGATTTGTTGAAACTCCAGAGTAGGACCATTAATCCATTATCTATGAATAAAGATGCAGAGCATTCCTATTGAGTTTGTCCAGTG…	442-3075	877	Protein FAR-RED ELONGATED HYPOCOTYL 3; Provisional
PgFAR44-02	comp66100_c0_seq2	3582	AAAACACATCGAATTTCTGTCCCTTGGATAAAATTGAGTTGAACGAACCAGATATTGAGTAAGCTCAATGTTGCCTACCCAGATTAGTCGCAACTTGTTAAAACCCGGACGGACGGATCGTCTTCCTTCGGCAAAGCAGTCGAGAATTGCAGCAGATATTATTTCTCCTCATTGATTTCGCCCCCTAAATGAAGTTCGTGCACTCAAAATTGAGCTCCTTGATGGAATCCAGCTACAGTGAAGCCTGCAATTCGCGATTTCTTTGGAGATTTGTTGAAACTCCAGAGTAGGACCATTAATCCATTATCTATGAATAAAGATGCAGAGCATTCCTATTGAGTTTGTCCAGTGATTAAAATATTCACAACATAAGTTTACAAGTTCTTTTTTGGTATGGAT…	394-3027	877	Protein FAR-RED ELONGATED HYPOCOTYL 3; Provisional
PgFAR45-01	comp66322_c0_seq1	3130	AACATAATAACTGATCAAAAGACAAACATGAAGCCCATAGAACTCGGCTAGAACCTAACACAGAAGATTACCCACCCACCTTCCCCCATGTTTATGCCTTCTGCAATCTCTCTTCAACAATAGTAGAATCGTCCATGTTAACCCTAACCTCAATTCAAATTTTCTAAAAGAGTTTGAATTTCCTTCCTCAATTATCGTCAGAAACCCTAAAATTGAAATTCCCAGTTTCCCAGTTTTCTCATTGCAAGACTTTTGCTTGAATTCAGTGGGATTCTTCAGATTCTTTCATCTCTCTCTTTATATATATGTATGGATATATCAGTGTATATATCGTCATAGACAAACAACAGCTCTTATGACGGGGGAGTTGCATTGGAGATGAATATGGACAACGAGGTC…	1358-2686	442	FAR1 DNA-binding domain; This domain contains a WRKY like fold and is therefore most likely a zinc binding DNA-binding domain.
PgFAR45-02	comp66322_c0_seq2	3204	AACATAATAACTGATCAAAAGACAAACATGAAGCCCATAGAACTCGGCTAGAACCTAACACAGAAGATTACCCACCCACCTTCCCCCATGTTTATGCCTTCTGCAATCTCTCTTCAACAATAGTAGAATCGTCCATGTTAACCCTAACCTCAATTCAAATTTTCTAAAAGAGTTTGAATTTCCTTCCTCAATTATCGTCAGAAACCCTAAAATTGAAATTCCCAGTTTCCCAGTTTTCTCATTGCAAGACTTTTGCTTGAATTCAGTGGGATTCTTCAGATTCTTTCATCTCTCTCTTTATATATATGTATGGATATATCAGTGTATATATCGTCATAGACAAACAACAGCTCTTATGACGGGGGAGTTGCATTGGAGATGAATATGGACAACGAGGTC…	379-2760	793	Protein FAR-RED ELONGATED HYPOCOTYL 3; Provisional
PgFAR46-01	comp66400_c0_seq1	2969	AAAATGTCCAAACTTTCAAGGGCGCTCTTACAACTTTTTAGAACTACTCAATTGCACCCTAAACTCCTCACCTTCTCTCTTTTCGAAATCAGAGCCAGTCACTCTTTACCGAACAACATATCCCCATCCTCAGGGGAGCTGTGACGAACCCACCCCTATCTCTCGTCATCATCCAAACACCGAAGCCATTGCTACCTGAAGCTCGTGTGGACTGAAACCCTAATTTTCCGTGGGTCAACACCCAATGGACGGGAATGATGGAGATCTAATTAGTCCCGTTGAGGAGGATATGAATGTCATATTGCAGACATCACATAATTTAGACTTGAATGTGGAACGGGATTCCTGCAGCCCAAATTCTCATGTTAATGCAGTAGAATCCAATCTTTTGTCAAAAGA…	245-2545	766	Protein FAR-RED ELONGATED HYPOCOTYL 3; Provisional
PgFAR46-02	comp66400_c0_seq2	2989	AAAATGTCCAAACTTTCAAGGGCGCTCTTACAACTTTTTAGAACTACTCAATTGCACCCTAAACTCCTCACCTTCTCTCTTTTCGAAATCAGAGCCAGTCACTCTTTACCGAACAACATATCCCCATCCTCAGGGGAGCTGTGACGAACCCACCCCTATCTCTCGTCATCATCCAAACACCGAAGCCATTGCTACCTGAAGCTCGTGTGGACTGAAACCCTAATTTTCCGTGGGTCAACACCCAATGGACGGGAATGATGGAGATCTAATTAGTCCCGTTGAGGAGGATATGAATGTCATATTGCAGACATCACATAATTTAGACTTGAATGTGGAACGGGATTCCTGCAGCCCAAATTCTCATGTTAATGCAGTAGAATCCAATCTTTTGTCAAAAGA…	245-2545	766	Protein FAR-RED ELONGATED HYPOCOTYL 3; Provisional
PgFAR46-03	comp66400_c0_seq3	2973	AAAATGTCCAAACTTTCAAGGGCGCTCTTACAACTTTTTAGAACTACTCAATTGCACCCTAAACTCCTCACCTTCTCTCTTTTCGAAATCAGAGCCAGTCACTCTTTACCGAACAACATATCCCCATCCTCAGGGGAGCTGTGACGAACCCACCCCTATCTCTCGTCATCATCCAAACACCGAAGCTCGTGTGGACTGAAACCCTAATTTTCCGTGGGTCAACACCTAATGGACGGGAATGATGGTGATCTAATTAGTCCCGTAGAGGAGGATATGAATATCATACTGCAGACATCACATAATTTAGACTTGAATGTGGAACAGGATTCCTGCAGCTCAAATTCTCATGTTAATGCAGTAGAATCCAATCTTTTGTCAAAAGATGTCACCAATATGAAT…	229-2529	766	Protein FAR-RED ELONGATED HYPOCOTYL 3; Provisional
PgFAR46-05	comp66400_c0_seq5	2999	AAAATGTCCAAACTTTCAAGGGCGCTCTTACAACTTTTTAGAACTACTCAATTGCACCCTAAACTCCTCACCTTCTCTCTTTTCGAAATCAGAGCCAGTCACTCTTTACCGAACAACATATCCCCATCCTCAGGGGAGCTGTGACGAACCCACCCCTATCTCTCGTCATCATCCAAACACCGAAGCTCGTGTGGACTGAAACCCTAATTTTCCGTGGGTCAACACCTAATGGACGGGAATGATGGTGATCTAATTAGTCCCGTAGAGGAGGATATGAATATCATACTGCAGACATCACATAATTTAGACTTGAATGTGGAACAGGATTCCTGCAGCTCAAATTCTCATGTTAATGCAGTAGAATCCAATCTTTTGTCAAAAGATGTCACCAATATGAAT…	229-2697	822	Protein FAR-RED ELONGATED HYPOCOTYL 3; Provisional
PgFAR46-06	comp66400_c0_seq6	3015	AAAATGTCCAAACTTTCAAGGGCGCTCTTACAACTTTTTAGAACTACTCAATTGCACCCTAAACTCCTCACCTTCTCTCTTTTCGAAATCAGAGCCAGTCACTCTTTACCGAACAACATATCCCCATCCTCAGGGGAGCTGTGACGAACCCACCCCTATCTCTCGTCATCATCCAAACACCGAAGCCATTGCTACCTGAAGCTCGTGTGGACTGAAACCCTAATTTTCCGTGGGTCAACACCCAATGGACGGGAATGATGGAGATCTAATTAGTCCCGTTGAGGAGGATATGAATGTCATATTGCAGACATCACATAATTTAGACTTGAATGTGGAACGGGATTCCTGCAGCCCAAATTCTCATGTTAATGCAGTAGAATCCAATCTTTTGTCAAAAGA…	245-2713	822	Protein FAR-RED ELONGATED HYPOCOTYL 3; Provisional
PgFAR46-07	comp66400_c0_seq7	2953	AAAATGTCCAAACTTTCAAGGGCGCTCTTACAACTTTTTAGAACTACTCAATTGCACCCTAAACTCCTCACCTTCTCTCTTTTCGAAATCAGAGCCAGTCACTCTTTACCGAACAACATATCCCCATCCTCAGGGGAGCTGTGACGAACCCACCCCTATCTCTCGTCATCATCCAAACACCGAAGCTCGTGTGGACTGAAACCCTAATTTTCCGTGGGTCAACACCTAATGGACGGGAATGATGGTGATCTAATTAGTCCCGTAGAGGAGGATATGAATATCATACTGCAGACATCACATAATTTAGACTTGAATGTGGAACAGGATTCCTGCAGCTCAAATTCTCATGTTAATGCAGTAGAATCCAATCTTTTGTCAAAAGATGTCACCAATATGAAT…	229-2529	766	Protein FAR-RED ELONGATED HYPOCOTYL 3; Provisional
PgFAR46-08	comp66400_c0_seq8	2979	AAAATGTCCAAACTTTCAAGGGCGCTCTTACAACTTTTTAGAACTACTCAATTGCACCCTAAACTCCTCACCTTCTCTCTTTTCGAAATCAGAGCCAGTCACTCTTTACCGAACAACATATCCCCATCCTCAGGGGAGCTGTGACGAACCCACCCCTATCTCTCGTCATCATCCAAACACCGAAGCTCGTGTGGACTGAAACCCTAATTTTCCGTGGGTCAACACCTAATGGACGGGAATGATGGTGATCTAATTAGTCCCGTAGAGGAGGATATGAATATCATACTGCAGACATCACATAATTTAGACTTGAATGTGGAACAGGATTCCTGCAGCTCAAATTCTCATGTTAATGCAGTAGAATCCAATCTTTTGTCAAAAGATGTCACCAATATGAAT…	229-2697	822	Protein FAR-RED ELONGATED HYPOCOTYL 3; Provisional
PgFAR46-10	comp66400_c0_seq10	2995	AAAATGTCCAAACTTTCAAGGGCGCTCTTACAACTTTTTAGAACTACTCAATTGCACCCTAAACTCCTCACCTTCTCTCTTTTCGAAATCAGAGCCAGTCACTCTTTACCGAACAACATATCCCCATCCTCAGGGGAGCTGTGACGAACCCACCCCTATCTCTCGTCATCATCCAAACACCGAAGCCATTGCTACCTGAAGCTCGTGTGGACTGAAACCCTAATTTTCCGTGGGTCAACACCCAATGGACGGGAATGATGGAGATCTAATTAGTCCCGTTGAGGAGGATATGAATGTCATATTGCAGACATCACATAATTTAGACTTGAATGTGGAACGGGATTCCTGCAGCCCAAATTCTCATGTTAATGCAGTAGAATCCAATCTTTTGTCAAAAGA…	245-2713	822	Protein FAR-RED ELONGATED HYPOCOTYL 3; Provisional
PgFAR47-01	comp66410_c0_seq1	2715	TTTTTTTCAACTAATAAGAAGAAATGTAGTATTGCCTTTTCTATAAATATTATACACATCAGACTAATAAAATATTACATAGCAATGATGTCAGACAAATACATCCTCCTGTATACAATTGTGATTTATTGTTTTTCGGAACACCTGTGATTGCATTGTACAGTAATTACAAGCAGAGAGTTTCAACGGCAAGCCAGCTACTGACCCTTTACAGAATGAAGACATCCCCAACATTTTGTGCTTAAGGTTAAAACTCCGACTTGCTAATCATTAATTAACCCCATATTTCGAATGCTAGTCTCTGCATCCTACAGTAATTCTTAGTGATGGGACTGCGTACTGTATCACTTATAATCAAGATTCCTTTTTATGGAGGAAATTTCTCTAGTTCCTGGGGAG…	2420-345	691	Protein FAR-RED ELONGATED HYPOCOTYL 3; Provisional
PgFAR47-02	comp66410_c0_seq2	2021	CTTTATTTTCAGGTGTAGTAAACAGGCAAAGATTTAGTAGGTTTTCGGCACATGCATAACACAAAAGGAAAAAGTCAAGTAGGAACCTATCCAGAATTACTGGGATGCTTAAATCTAATTTCCTGGAATTCCAAAGTGAGACAAAATTGACAAGAAGAAATCTCGTTTATTATGTTTGCTATATCTCTACCTATTGCTTACATTCAACACTCTAGGACAGATTATGGCCTAGTGCAGCCCATTAGCATATTTTAAATTAAAGTGTGCAAGCCTGGTTTGTGCACTCAAGAACCGTTGGATGAAAGCATTAATAGACTTTGAGTGGCCAGTTGTGGTCATTCCAGCAAAGAAATAACTTCTTAAGTATGGCAATGCCCAAAGAGTTCTTAAAGCGAACAA…	1674-229	481	Protein FAR-RED ELONGATED HYPOCOTYL 3; Provisional
PgFAR47-03	comp66410_c0_seq3	2580	TTTTTTTCAACTAATAAGAAGAAATGTAGTATTGCCTTTTCTATAAATATTATACACATCAGACTAATAAAATATTACATAGCAATGATGTCAGACAAATACATCCTCCTGTATACAATTGTGATTTATTGTTTTTCGGAACACCTGTGATTGCATTGTACAGTAATTACAAGCAGAGAGTTTCAACGGCAAGCCAGCTACTGACCCTTTACAGAATGAAGACATCCCCAACATTTTGTGCTTAAGGTTAAAACTCCGACTTGCTAATCATTAATTAACCCCATATTTCGAATGCTAGTCTCTGCATCCTACAGTAATTCTTAGTGATGGGACTGCGTACTGTATCACTTATAATCAAGATTCCTTTTTATGGAGGAAATTTCTCTAGTTCCTGGGGAG…	2233-968	421	Protein FAR-RED ELONGATED HYPOCOTYL 3; Provisional
PgFAR47-04	comp66410_c0_seq4	2552	TTTTTTTCAACTAATAAGAAGAAATGTAGTATTGCCTTTTCTATAAATATTATACACATCAGACTAATAAAATATTACATAGCAATGATGTCAGACAAATACATCCTCCTGTATACAATTGTGATTTATTGTTTTTCGGAACACCTGTGATTGCATTGTACAGTAATTACAAGCAGAGAGTTTCAACGGCAAGCCAGCTACTGACCCTTTACAGAATGAAGACATCCCCAACATTTTGTGCTTAAGGTTAAAACTCCGACTTGCTAATCATTAATTAACCCCATATTTCGAATGCTAGTCTCTGCATCCTACAGTAATTCTTAGTGATGGGACTGCGTACTGTATCACTTATAATCAAGATTCCTTTTTATGGAGGAAATTTCTCTAGTTCCTGGGGAG…	2257-968	429	Protein FAR-RED ELONGATED HYPOCOTYL 3; Provisional
PgFAR47-05	comp66410_c0_seq5	2743	TTTTTTTCAACTAATAAGAAGAAATGTAGTATTGCCTTTTCTATAAATATTATACACATCAGACTAATAAAATATTACATAGCAATGATGTCAGACAAATACATCCTCCTGTATACAATTGTGATTTATTGTTTTTCGGAACACCTGTGATTGCATTGTACAGTAATTACAAGCAGAGAGTTTCAACGGCAAGCCAGCTACTGACCCTTTACAGAATGAAGACATCCCCAACATTTTGTGCTTAAGGTTAAAACTCCGACTTGCTAATCATTAATTAACCCCATATTTCGAATGCTAGTCTCTGCATCCTACAGTAATTCTTAGTGATGGGACTGCGTACTGTATCACTTATAATCAAGATTCCTTTTTATGGAGGAAATTTCTCTAGTTCCTGGGGAG…	2396-345	683	Protein FAR-RED ELONGATED HYPOCOTYL 3; Provisional
PgFAR47-06	comp66410_c0_seq6	1993	CTTTATTTTCAGGTGTAGTAAACAGGCAAAGATTTAGTAGGTTTTCGGCACATGCATAACACAAAAGGAAAAAGTCAAGTAGGAACCTATCCAGAATTACTGGGATGCTTAAATCTAATTTCCTGGAATTCCAAAGTGAGACAAAATTGACAAGAAGAAATCTCGTTTATTATGTTTGCTATATCTCTACCTATTGCTTACATTCAACACTCTAGGACAGATTATGGCCTAGTGCAGCCCATTAGCATATTTTAAATTAAAGTGTGCAAGCCTGGTTTGTGCACTCAAGAACCGTTGGATGAAAGCATTAATAGACTTTGAGTGGCCAGTTGTGGTCATTCCAGCAAAGAAATAACTTCTTAAGTATGGCAATGCCCAAAGAGTTCTTAAAGCGAACAA…	1698-229	489	Protein FAR-RED ELONGATED HYPOCOTYL 3; Provisional
PgFAR48-01	comp66657_c0_seq1	549	TAAGACGTTTGAGATCAATTACGCCAGATGGCCCATCCTCCTCGAGTGATCTAATTCCGGTTCTGGTGGACACAACTGCTGCTGATCTTGGAGCTGGAAGGGGTTTCCTTTGTATATGGGGTGGACGAATTTGACCTGGAAGTTCAAGCTCGTGATTGTGTTCCTTTTTGATATTTGCGAGAATCCACTTCCCCGAGTCATTTTTTTGTACTCTAATGAAAACTGGACAACCAGTTCTTGAATTCGTCTGGAAACCCTCCTTTGAACAAACAAATCTTCGAGAAATAACTGACCCGTCAACCCTGGATCGATAAAGCTGACCAATCCTGATTCTGAATCCTGACTGCGTTGCATATAAACTATAAAACTCCTGCGCATCATCTGCAGAATCAAACTCTA…	523-2	173	FAR1 DNA-binding domain; This domain contains a WRKY like fold and is therefore most likely a zinc binding DNA-binding domain.
PgFAR48-02	comp66657_c0_seq2	2878	TTTTGAAAACTAAAAGCAAAAACATTATTAGAAAAGTGTTTTCTAAACGTGGTCTAGGTAAATCTTAATTTAATAGAGAAAAAGAGGGTAAAAAAGAGGGGCAAGACCCTCACTTCTGAATGGAGAGTATTTTTTTAGCACTATCAGAGGCACCAAACTCGCTCAACCTACCAGTAATCATCCTGAATAGAGTACGAGCAGCATCTGGTAACTGTTCTAGCTTATAGAGCTACGATCCAGAAGAGTGGGTGCCAAACATTAGGATCGTTAATTTATTTGTTGTTCATATGCTATAAAACGTTTAATCGATCTAAAAAGGAACCACAAAGAGGTCAATCTAGTGTGCAAGCCAAAAACTAAGACGACAGCAAGTAACAAATGATAAAAACATCGCAAGTA…	2852-531	773	Protein FAR-RED ELONGATED HYPOCOTYL 3; Provisional
PgFAR48-03	comp66657_c0_seq3	1663	AAAAATGTGCCCCTTACATGCAAGGGAACCCAGCTTTTGCGCATTCGGTACATTTCTTTTAACCAACCATTTTCCTTCAAGTTGTATTTGTTTACAAGCATGTTCCAAGCAGAATCAAATTCATTTGCCGTCTGACTCTGTGAAATGCAATTTTCATACTCATATTTGAACTCATTATCCATGGAAAGTAGTGCACCCAAATTCTCCCGTTCCTTCGCCATAATTTGCCATGCAGAAAAGCGATGATGTGTACCAGGAAAAACTTGTGCAATTGAATGTTGGATGACCTTGTCTTGATCAGCTATTATCGACAAAGGGTGGCGCCCTGACATAGCCCTAAGCCATGCCTGAAACACCCAAGTAAAGGATTCCTTCGATTCATCTGCAATTAAAGCACAC…	1637-3	544	Protein FAR-RED ELONGATED HYPOCOTYL 3; Provisional
PgFAR48-04	comp66657_c0_seq4	2745	AATGCAAGGTATCTTTGGCTCCTAAATAGAGAAGAAAAAAAGAACTTTAAAAAGCGAACTAATTTGCTGTCATGTGCAATGAGAAAATAATCATACGAGTACATCTTGCTTAAGTCTGAGATAAAAATGGCATTTCTACCTTGACTTTGATTAATCCAGTGCCTTTAGAGTTTGGACCCACTAATTAAGTCCAACAGTAGACTTAGTTGAAAATCAAAGATCAACAGATAGAAACACAATTACCACTTGATAAAAATAGTTCTGACTTGCTTATAAGTATTATCTTTACATGCATGATTTAGAACCAGAGACATGTCTGATTTTGGAAATCAAGCAACAAAACATAAAAAGGAGATTAGGTAAGAAGTCAAAAGGAGGTGTCTGACCGTGGTTCTTCCT…	2719-398	773	Protein FAR-RED ELONGATED HYPOCOTYL 3; Provisional
PgFAR48-05	comp66657_c0_seq5	2530	TTTGGTCTTGGCAACAACAACAATTAACAAATGATAAAAACATTGCAAGTACAGTTATCAGGCATTTGGTCTTGGCAACAACAACAACAAATTCGGCTGAGGCTCCTTGAGCAGTCTACAACAGTCCAACCCGATACAAGCCAACTTTCTAATGCAAGGTATCTTTGGCTCCTTGGTTCTTCCTAGCTTTGCCAACAAAGATTTCTTCTACCCTCTTGCATGATCTCAAAGGCTAGTTTGTATCTTTCAAGAGATGCTGCCCCTGCTTCGATATAGTCTCGGGCTTCTTCTCTTAAACTCCACAACATCAAGGCCTTGAAATCTTGAGAGCCACCTCCTGAATCAATATCCCGTAAAATACCATACTTGGCATTTTTGGTCCATCGATGTAAAATGTAG…	2504-183	773	Protein FAR-RED ELONGATED HYPOCOTYL 3; Provisional
PgFAR49-03	comp67326_c1_seq3	1821	GCCTAATGCTGCAACAATGGATAGATGAAGATGGTTATTGTTATTGAAAACCATAGCAACTGAAACCGTCTAAAAATATATATGTACTGAACTCCTTTACGTTTTGGGGGTTTGATTTAAACTTATATGAGGAAAAGTGGCTTATCAGATTCGTTTGCAATTTGGGACGAGCAGAGCTTTGGGCTGTTTGAAAAGGTTTGTTTCCCATGTTGGAATTCAGCTCATTGAAAGGAACTCAGAGCTGGATCACTACTATCTGAGATCTGTTTGTTACCTTGTGGAGTTGGTCTTGTTTTAGATCTGATATGTTATTTCATATTGCTGCTGTTACTTTATGCAAAGTTGCAAACCATCGTATTCGGTTATTAACCGATTAACCAAATAACTTATTCGGTTATT…	1328-1729	133	Protein FAR-RED ELONGATED HYPOCOTYL 3; Provisional
PgFAR49-04	comp67326_c1_seq4	1903	ATGGCGAACATGTCGTCCCTGCCCCTTAAAAAGACTCTGCAGTAAGTTCTTTGCGATGAAAAATTGAAAATTTTCATCTTCTGATTAATTCCTAATTGTTTATGATGGTTGTGGAGGAATCTTAAGTTGGAGTATATTGCTCACGATTCACGAACTTTGCCCCCTTCCTTCTCTTCCTCCTGCCTTCTCTCTCCACTAATATGTGCTTGTTGTCCTCTTGGACAAGATCTTAGCCATCGGCGGTGGCGGAGTCGTCCAAGATCTCAGCCATTTCCCCCCTTTGTTTTCTACCACCATGACTGAATGCAAATGTAAAGCTATTCATATATATAAAATTTCTCAGATCTGTTTGTTACCTTGTGGAGTTGGTCTTGTTTTAGATCTGATATGTTATTTCAT…	1410-1811	133	Protein FAR-RED ELONGATED HYPOCOTYL 3; Provisional
PgFAR49-05	comp67326_c1_seq5	251	GTCAAAGAATGCCTTCAACTTACGTCCTGTTAGCAAAACTGGTTGCAATGCTAAGATTAGGGCTGAAGTAGTTGAAGATGGAAAAGTGCGAGTAAAGACTCTAACACTTGATCATAATCATCAGTTGAGCCCGGGAAAATCTAGATTTTATAAGAAAAATCGGATTATGAGCGCGTATGTGAAAAGGAAACTTGAACTTAACGATAGAGCTGGTATTAGACCAAATAAAAATTTTAGTTCTTTCTTGGTTG	167-250	27	FAR1 DNA-binding domain; This domain contains a WRKY like fold and is therefore most likely a zinc binding DNA-binding domain.
PgFAR49-08	comp67326_c1_seq8	2152	CTTGTTGTAATCTCTCCACTAATCTATTTCAGACCAATCGATGATGAAGATTGAATGCAGAAGGCATATGAGTTGGGGTATTCCTAGCTTGACGTTAGCGGGTGTCACCGCCATGGCCTAGCTTGGCGTCGAGTATGTAGGAGCGACTGGGGTGACTGGCAGCGTACTTGATGTCATCGGCGGTGGCGGAGTCGTCCATGATCTCAGCCCTTTACCTTCAGATCTGCTCTCGATCATATTACTCCCTCAGCCCTCAACCCTCAAATTCAGAGCTGCCATTTCCCCCTATTTTTCTACCACCATGACTGAATGCAAGTGTAAAGCTATTCATATGTATAAAATTTCTCAGATGAAGATGAAGATGGTTATTGTTATTGAAAACCATAGCAACTGAAACCG…	1659-2060	133	Protein FAR-RED ELONGATED HYPOCOTYL 3; Provisional
PgFAR49-10	comp67326_c1_seq10	1845	CTTGTTGTAATCTCTCCACTAATCTATTTCAGACCAATCGATGATGAAGATTGAATGCAGAAGGCATATGAGTTGGGGTATTCCTAGCTTGACGTTAGCGGGTGTCACCGCCATGGCCTAGCTTGGCGTCGAGTATGTAGGAGCGACTGGGGTGACTGGCAGCGTACTTGATGTCATCGGCGGTGGCGGAGTCGTCCAAGATCTCAGCCATTTCCCCCCTCTTTTTCTACCACCATGACTGAATGCAAATTTAAAGCTATTCATATATATATAATTTCTCAGATCTGTTTGTTACCTTGTGGAGTTGTGGTCTTGTTTCAGATCTGATATATTGTTTTATCTTTGCTGCTCTGATTTTATGCAAAGTTGCAAACCATCATATTCGGTTATTAACCGATT…	1352-1753	133	Protein FAR-RED ELONGATED HYPOCOTYL 3; Provisional
PgFAR50-04	comp67902_c0_seq4	775	AGAATATGTGAAATGACATTTGTCATAGCCGGATCCTGATTGGTGATAATCATCTTAGGTGCATCACCTGGCATTGCTTCCAAAAAACACTTGAAAAGCCAAACAAAAGTATCTATGGTCTCATCACTTAAGAAAGCACAACCAAATACAATAGTTTGACCATGGTTATTAACCCCCATTAGTGGTGCAAATATCATTCCATAACGATTAGTATTGTATGTGGTATCAAAAATGACATCACCGTAAAATCTATAAGCCCGTCTAGAAGTTGCATCGGCCCAAAAACAACGAGCAATCCTTTTTTCATTGTCTATGTCAATTGTAAAAGTGAATGACGGATTCTTTTGTTGTTCTAACTTCAAGTACTCATTCAACATATTGCCATCATGCCCCTTCAAC…	377-3	124	Protein FAR-RED ELONGATED HYPOCOTYL 3; Provisional
PgFAR50-05	comp67902_c0_seq5	426	TCAAGTACTCATTCAACATATTGTCATCATGTCCCTTCAACTCATTAGGCTTGTCTCTTTCAAAGTTATGCAAATCTAGTTGCCTCTTATGTGGGGTTGACAATGGGTGACAATGGCCCTCCTCAATAATTTTAACTACATATAAGTCATTTCTTTTTACCACTACAATTCTTGCTCTACAACCTTCTTTTCTAGACCCGCGTTTTCTTTTTACATCCACACTGGCTAATAGTTTGCGCTTTCCTTGCTTATAACACACATATTCCTTCCTACAAATCTCATCGCTTCCGACCCTTTTTTTCTCATTATACTTTCGCACACTAAAACCAGCATGCATTGCATATGTATTATAAAAAGTGTGAACATCATCTAATGTTTGAAATTCTTGACCTAGCTTAG…	403-2	133	FAR1 DNA-binding domain; This domain contains a WRKY like fold and is therefore most likely a zinc binding DNA-binding domain.
PgFAR50-06	comp67902_c0_seq6	638	AGAATATGTGAAATGACATTTGTCATAGCCGGATCCTGATTGGTGATAATCATCTTAGGTGCATCACCTGGCATTGCTTCCAAAAAACACTTGAAAAGCCAAACAAAAGTATCTATGGTCTCATCACTTAAGAAAGCACAACCAAATACAATAGTTTGACCATGGTTATTAACCCCCATTAGTGGTGCAAATATCATTCCATAACGATTAGTATTGTATGTGGTATCAAAAATGACATCACCGTAAAATCTATAAGCCCGTCTAGAAGTTGCATCGGCCCAAAAACAACGAGCAATCCTTTTTTCATTGTCTATGTCAATTGTAAAAGTGAATGACGGATTCTTTTGTTGTTCTAACTTCAAGTACTCATTCAACATATTGCCATCATGCCCCTTCAAC…	377-3	124	Protein FAR-RED ELONGATED HYPOCOTYL 3; Provisional
PgFAR50-07	comp67902_c0_seq7	1397	TTTGTCATAATGAATTTCTCTTACATTACACTTGTTGACATTCTTTCGACAAATCTTATATACATTGTAGTTGACATCCTCCTTCATAAGCTCAAACCTATAATTCAAGCTATCACACAACTCATCTTCAAATTTATAATACATAGAGTATGTATAAATGTCAACCATTTGACTTAAGAAGTGATTGGTAATTTTCATTCTCGGTCTCTCAATCAAATCTTTGTTATCTGATTCCAACTCTACATGTCGTTGATGTTGAAGGCTCCGGCCAAATTGAATCATAAAATCCACAAAAGAATTTTTTTTAGAAGCAATTTTTTTAAAAAATGAATGAGAACTCTCCGCTCGTTGGTTACTTGATATGCCGGCTGAGAAAACATGATTCACATATGCGGGTAC…	999-1	332	Protein FAR-RED ELONGATED HYPOCOTYL 3; Provisional
PgFAR50-08	comp67902_c0_seq8	1260	TTTGTCATAATGAATTTCTCTTACATTACACTTGTTGACATTCTTTCGACAAATCTTATATACATTGTAGTTGACATCCTCCTTCATAAGCTCAAACCTATAATTCAAGCTATCACACAACTCATCTTCAAATTTATAATACATAGAGTATGTATAAATGTCAACCATTTGACTTAAGAAGTGATTGGTAATTTTCATTCTCGGTCTCTCAATCAAATCTTTGTTATCTGATTCCAACTCTACATGTCGTTGATGTTGAAGGCTCCGGCCAAATTGAATCATAAAATCCACAAAAGAATTTTTTTTAGAAGCAATTTTTTTAAAAAATGAATGAGAACTCTCCGCTCGTTGGTTACTTGATATGCCGGCTGAGAAAACATGATTCACATATGCGGGTAC…	999-1	332	Protein FAR-RED ELONGATED HYPOCOTYL 3; Provisional
PgFAR50-09	comp67902_c0_seq9	567	ATAAGTACTCATTCAACATATCCCCATCATGCCCCTTCAAGTCATTGCGCTTGTCTCTTTCAAAGTTATACAAATCTAGTTACGTGCAACCAATATTTTCAAACCCTCCCGCCTGCACTGCAAGAAATTTGTATTGTTGACATTGTGGCATATTCATCATGCCAAGTTGTTGACTCAAAGATTTTTGGGCAGTTGACACATTACGGTGTGATCGTAAAAGATGCCTCTTATGTGGGGTTAACAATGGGTGACAATGGCCCTCCTCAATTATAGTAACTATGTATAAGTCATTTCTTTTTACCACTACAATTCTTGCTCTACAACCTTCTTTTGTAGACCCGCGTTTTCTTTTTACAACCACATTGGCTAATAGTTTGCGCTTTCCTTGCTTATAACACA…	544-80	154	FAR1 DNA-binding domain; This domain contains a WRKY like fold and is therefore most likely a zinc binding DNA-binding domain.
PgFAR50-10	comp67902_c0_seq10	581	CTGTTGTTCTAATTTCAAGTACTCATTCAACATATCACCATCTTGTCCCTTCAGCTCATTACGATTGTCTCTTTCAAAGTTATACAAATCTAGTTACGTGCAACCAATATTTTCAAACCCTCCCGCCTGCACTGCAAGAAATTTGTATTGTTGACATTGTGGCATATTCATCATGCCAAGTTGTTGACTCAAAGATTTTTGGGCAGTTGACACATTACGGTGTGATCGTAAAAGATGCCTCTTATGTGGGGTTAACAATGGGTGACAATGGCCCTCCTCAATTATAGTAACTATGTATAAGTCATTTCTTTTTACCACTACAATTCTTGCTCTACAACCTTCTTTTGTAGACCCGCGTTTTCTTTTTACAACCACATTGGCTAATAGTTTGCGCTTTCC…	558-94	154	FAR1 DNA-binding domain; This domain contains a WRKY like fold and is therefore most likely a zinc binding DNA-binding domain.
PgFAR50-13	comp67902_c0_seq13	536	CTGTTGTTCTAATTTCAAGTACTCATTCAACATATCACCATCTTGTCCCTTCAGCTCATTACGATTGTCTCTTTCAAAGTTATACAAATCTCGTTGCGTGCAACCAATATTTTCAATCCCTCCCGCTTGCACTGCAAGAAAGATGTCTCTTATGTGGGCAGCTGACACATTACGGTTCGAATGTAAAAGATGTCTCTTATGTGGGGTTGACAATGGGTGACAATGGCCCTCTTCAGTTATGGTAACTACGTACAAGTCATTTCTTTTAACCACCACAATTCTTGCACTACAACCTTCTTTGGTAGATCCTCGTTTTCTTTTTGCATCCACATTGGCTAATAGTTTTCCCTTTCCTTGCTTATAACACACATACTCCTTCCTACAAATCTCACCGCTTCC…	513-1	170	FAR1 DNA-binding domain; This domain contains a WRKY like fold and is therefore most likely a zinc binding DNA-binding domain.
PgFAR51	comp724570_c0_seq1	460	CGGACCGCTGCCGTTAGAAAGGCGATCGAAACGTCTTGAGAAGCAAAATCTTCAAAATGAAAAGAAGCCTGAGAGTAAAGAAGATGAAATAGTTGAAGCGGAACAGGATCCAGAAACTGAAGTAGTAGCTGGGCCTGGAGGAGAGCCAAAAGTTGGTATGGTTTTCCTGAATGAAGACAAGGCTTACGAGTTTTATGTCAGCTATGCTGGAACTGCAGGATTCAATGTCCGAAAAGGATGCTCTGAGAAAACAGCAAATAATGTTACGAAATCTCGGGCTTATGTATGTTCTAAAGAGGGATTCCGCCCTAAAAGTTTTACTGCCGAGCCAAAGAAACAACGAGCAGAAACAAGAACTGGCTGTGAAGCACACATGACTGTTAAAATCACTACTAGCGG…	439-14	141	FAR1 DNA-binding domain; This domain contains a WRKY like fold and is therefore most likely a zinc binding DNA-binding domain.
PgFAR52	comp756909_c0_seq1	374	GAAAAAACTGGAGTTGTGATTAGTAAATTGTTTGTGTGTTGTAAAGAGGGTCAAAAGAGAGGTAAGAAAAATGATGATGATGACATGATTCGCCACCGCTCTTCCTCGAGAACCGATTGCAAAGCAAGGTTAAAAGTATTTTTAGATAAAGAGAGAAAGAAATATATAGTGAAAGAGTTTGTTGAAGAACATAATCATGAGTTACAACCTTTGTCCACTGCTTACATGCTCAGATCACATAGAGAGCTTACTACGGCGCATTCATTAGCAATTGAATTGGCTTCTGATTCAGGGTTTACTCCTTAAGTAACACAAGAATTATTGAGCAGGGAAGCTGGTGGTAGGGGTAAGCTTGGGTTTGTTATTGAAGATCA	85-306	73	FAR1 DNA-binding domain; This domain contains a WRKY like fold and is therefore most likely a zinc binding DNA-binding domain.
PgFAR53	comp766222_c0_seq1	393	GTCTGTGTGAAGGCCAGTACAGCTTCTCGCCACAATTTTCCGTTAGTGAGTGATTATGGGATGCTCTGTGCTCACTAATATACCAGCCATTGTCATTTGTCCGGAGTAACCTTATCATTGCGGGACATCGGCAGCGACAGGTTCGTGTGTTGCTTCTTTTGGGGACACCCGAGCAACCACACACAATCTCTTGCATGCACTTTGTTCTCTCCACATTTAGCCTGCTTTTGCTGTACCTGATTCCAAACCCTTTTTCCCATAAATAGAGATTGTAAAAATCGTACGCCTCCCCAAGTGAATCAAATGTGCTTCCGACTACATGTACTATGACGGTTGGTGTCTTCTCATTTGCATAACCACGAAGTGCTTTTTCCAGGTCAGTTGTCCCGCCGG	196-2	64	FAR1 DNA-binding domain; This domain contains a WRKY like fold and is therefore most likely a zinc binding DNA-binding domain.
PgFAR54	comp792801_c0_seq1	993	GTCCTCGTTCTCACAAGAAGGCACCTGCTTATATCTCGAGCTGATGTGCTGTAAAGGAGGGCGTCCACGTTATGAGCCTAAGTTCAGGAAGCGGGCCTCATCAACCACCAATTGCCCAGCAAGGATCCGTGTGAAGTTATGGGGAGACAAATTGTTGCATGTAGAGTTGGCAAACCTTGATCATAATCATCCTGTGAGCCCAGCAATGGCAAGGTTCTTGAACTCTTATAAGCAGCTTTCTGGCCCTGCGAAGAGGCGGCTGCGTATGGGTGGACCTGGAGCTATGCCAGTTGAAGAGCCAAGCAAGATGCCTGTTGATAAGTTGGGTGCACTCGAGGAACTTCTGTTTGGAGAGAGCAAGAACCATAAGTTTGTTGAGAGGGGCCGTTTGAAGCTCCA…	44-991	315	Protein FAR-RED ELONGATED HYPOCOTYL 3; Provisional
PgFAR55-01	comp817_c0_seq1	2861	GAAAATAGCAGTTCTCTCTCTCCTCGCTAGGACACTTTTGATCATCTCTATTCAACTCTCCGGTGAAGAGGAAGTTAATTACGGTTCCAAAGTCAACGGCGCCGTCGCCTACCATAATTTCGACGATAACGAGGTCACTGGAATAGGTTGTATTTGTTTGCAAAATGGAATTAGAAAGACATAGTAACACTTCAAATAAGGATAGTGATGGAAGGGATGATTATGATAACAAAAAGGGTAATGAAGTAGAAGAGAATGAGAAAGGAAATGGAAACCGAGTGGAAGAGCCCAAGTTAAATATGGTGTTTGACAGTACATATGAGATTTATGAATACTACAGAAAATATGCCGCACAAATAGGATTTGGGGTATCCAAAAGAAGTACCAAAAAAATTGCAG…	165-2237	690	Protein FAR-RED ELONGATED HYPOCOTYL 3; Provisional
PgFAR55-02	comp817_c0_seq2	2882	GAAAATAGCAGTTCTCTCTCTCCTCGCTAGGACACTTTTGATCATCTCTATTCAACTCTCCGGTGAAGAGGAAGTTAATTACGGTTCCAAAGTCAACGGCGCCGTCGCCTACCATAATTTCGACGATAACGAGGTCACTGGAATAGGTTGTATTTGTTTGCAAAATGGAATTAGAAAGACATAGTAACACTTCAAATAAGGATAGTGATGGAAGGGATGATTATGATAACAAAAAGGGTAATGAAGTAGAAGAGAATGAGAAAGGAAATGGAAACCGAGTGGAAGAGCCCAAGTTAAATATGGTGTTTGACAGTACATATGAGATTTATGAATACTACAGAAAATATGCCGCACAAATAGGATTTGGGGTATCCAAAAGAAGTACCAAAAAAATTGCAG…	165-2237	690	Protein FAR-RED ELONGATED HYPOCOTYL 3; Provisional
PgFAR56	comp837007_c0_seq1	682	GCTGCAAACCAGTATAACCAAATGTTGGATCCTTTGCTTTGATCCTAGCAAAGGTTTCCTCTGTCTTCTGGATATCATCAGACAGCGGATTCTTTGCATCATTATCATCAATGTGTGGCACATTGTTTTCCCTTAGTTGACGAATCAAGCCCCTTGTGTTCTTGTCAATACTACTATGAGACTGCCAAGATGACCTCTGCGCACACATCTTAGAAAGTGGATGGTTATGCCCAACTTGATGCTCACACACACGCCATCCGCCATCTCTGGATCTCAGCAAAAGAATTGACGCTTTGCATTCACACCGACGAAATGAATCGCTGTCCTTGGATGGTTTACCCTCACACGCGCAAACAAATTGCTGTATGCATTTAGTTCCATGAGAATCCATACTACTGG…	676-2	224	FAR1 DNA-binding domain; This domain contains a WRKY like fold and is therefore most likely a zinc binding DNA-binding domain.
PgFAR57	comp875253_c0_seq1	316	GAAAATGTTATCACTAGAAGGATGTTTGTTTGTTCAAAAGAAGGGTTCCGTGAGAAGAAAAGAGGAGCAAATAGAGTAAAGAAGCCTCGTCCAGAGACACGAACTGGTTGCCCAGCATGTATGGTCATCAGACTTGCATCTAACGGCAAGTATAATGTCACTGAGTTTGTCACCTTCCACAATCACGGTCTTGGTGCCGCAGCAGCTTCTGATCTTGTGATGACATCACTAACGGCTGGAAGTTATCAAGATTGTGGAGTAGATTTGTATGATGAAGCACTAGACGATTGTTCCGGCAAGCAAAATCTTATCAAAG	22-315	97	FAR1 DNA-binding domain; This domain contains a WRKY like fold and is therefore most likely a zinc binding DNA-binding domain.
PgFAR58	comp892399_c0_seq1	486	TTCCTTTTATAGATGAACAACAGACATTCTAGGTTTGCACATTGTGCGACCTATTGAATCCCTTTTTCTTTTGACCTTGCTACCCTCAGCTTCATCAACGTCCGATTTCTTTCTTTCAATCAGTTTTCTTGCTTTGGTACACGTAAAAAGTCTGTTGGACAAATTGTTGGAGCGGGCATGTTTATGACTTGCCCCAATTTTTATTTCAAAACCACTACTTCGTGCATAGTTTCTGTAAAATCCTTCCGCCTCTTGGATAGTAGAAAAAATCTGACTCTCGTATGGACTTTTTGAATCGTTAATATGCGATTGGTTCATGTTATGAGCACCAATATTATCCATATCAATATTATCACGCGAAGAATTTGAAGAACTAGAATTAAACATATCTTCCGTCAT…	399-7	130	FAR1 DNA-binding domain; This domain contains a WRKY like fold and is therefore most likely a zinc binding DNA-binding domain.
PgFAR59	comp911390_c0_seq1	652	GTTTGGTATACGGCTGGCAAAGAGCAGGCTCAACCGTGCAAAGAACAAGATGGGTCCCCATTGAAGGAGAATAGCCGTTCTTCAAGGTGTGGTTGCAGTGCAATGATAAGGCTGCTCCGATCAAAGGATGCCGGGTGGTACATATCAGAGCACAAAGCAGGGCACAACCATCCGCTTTCCGTTACGTGTGGCCAGAAAATGCATTGGAAGTCACATAGGCATATAGACAGATACACCAAAGATCTTGTGAAGCAGCTTAGGGATAATAATGTTGCCCTCGGGAAGGTTTTCAGCATTGTTGGTAGCTTCTTTGGTGTCGCAGAGAATGTGCCTTTTACAAAGAGGTCGTTGAAGACATTATGCAAGAAGCTCAACAAGGAGCAGTCAGATTTTTGATGC…	103-396	97	FAR1 DNA-binding domain; This domain contains a WRKY like fold and is therefore most likely a zinc binding DNA-binding domain.
